# Supplementary material for: Uncovering a miltiradiene biosynthetic gene cluster in the Lamiaceae reveals a dynamic evolutionary trajectory
Source: Nat Commun. 2023 Jan 20;14:343. doi: 10.1038/s41467-023-35845-1 (PMC9860074; doi:10.1038/s41467-023-35845-1)
Supplement: Supplementary file 4 — Source Data [file 41467_2023_35845_MOESM4_ESM.zip]

Archive with 14 entries (14 files):
- Fig. 2 Source Data Sequences of BGC genes.xlsx
- Fig. 3 Source Data List of NCBI GenBank Accessions.xlsx
- Fig. 3 Source Data RAxML_bipartitionsBranchLabels.CYP71Ds_Tree
- Fig. 3 Source Data RAxML_bipartitionsBranchLabels.CYP76AHs_Tree
- Fig. 3 Source Data RAxML_bipartitionsBranchLabels.TPS-c_Class2_NoTP_Tree
- Fig. 3 Source Data RAxML_bipartitionsBranchLabels.TPS-e_Class1_NoTP_Tree
- Fig. 4 Source Data Composition of BGC across species.xlsx
- Fig. 5 and Supplementary Fig. 6 Source Data.docx
- Figs. 6 and 7, Supplementary Figs. 7, 11, 12, 16, 20 Source Data Inventory of raw GC_MS data.docx
- Figs6_7_SFs7_11_12_16_20_source_data.zip
- Supplementary Fig. 12 Source Data 2.pdf
- Supplementary Fig. 12 Source Data.pdf
- Supplementary Fig. 12, 20 Source Data.pdf
- Supplementary Fig. 2 Source Data Datasets used in Collinearity analysis.tar.gz
