# Supplementary material for: Uncovering a miltiradiene biosynthetic gene cluster in the Lamiaceae reveals a dynamic evolutionary trajectory
Source: Nat Commun. 2023 Jan 20;14:343. doi: 10.1038/s41467-023-35845-1 (PMC9860074; doi:10.1038/s41467-023-35845-1)
Supplement: Supplementary file 4 — Source Data [file 41467_2023_35845_MOESM4_ESM.zip › Fig. 2 Source Data Sequences of BGC genes.xlsx]

## Sheet: Sheet1
Species	Chromosome or Scaffold	Gene ID	Enzyme Name	Start	Stop	Amino Acid Sequence
Callicarpa americana	10	Calam.10G111100.1	TPS9	21926719	21922726	MSLSFNLKVTPFSGHRIRSRREIFPAHEFPMTTSSKSVITVKCSLNTSTDLMGKIREKINGKDDNSLAIPTIYPVDIHSHLCMIDTLERLGVDRYFQSEIESILEDTYRLWQQKEKDIFADVTCCAMAFRLLRVKGYEVSSDELAPYADQENVSPQVSDVTTVLELYRASQVRIYEEESTLKKLHDWTSTFLKQQLLSETIPDKQLHKLVEHYLKNFHGILDRVGNRRNLELHDTDHYQIQKAADRFPTINNEDFLAFTRQDFNICQAQHQKELEQLQRWYADCRLDTLKYGRDVVRVSNFLTSAIFGDPELSEARLAYAKHIVLVTRIDDFFDHYGSREESYEILELVKEWKEKPAADYGSEEVEILFTAVYRTVNEVAEKAYVEQGRSVKHILIGLW…
Callicarpa americana	10	Calam.10G111200.1	CYP76AH64	21937417	21939256	MDFFALFVVLCLAVWTIWYQFLRQRAAKRPPGPKPYPIIGNINLLGKTPHQSLAELSKTYGPLMSLHLGRKYTIVVSSPEMARQILQKHDQNFSNRTIPIAAKAHNHYKISMAFSPAESKWKKFRKVSKEQMFTVARLESNQELRQEKLQQLFDYVQKCCDSGRTVNIGEAIFITVLNLISATLFSTQFSEFDSNAAHELKTTFGDVAKVVGVPNLADYFPVLKLIDPQGIERRSKIVFGKLLGLIGDIINQRLQSRSTSQDSPKKTDMLETLLDLREGSEYNFDIEDIKHLLLDLLVGSETTYSTVEWAMTELLLHPDKLSKAKQELRTVIGEKKQLQESDISRLPYFQAVIKEVFRLHPAGPLLLPRKAEDEVEISGYIIPKGTQVFVNVWAMGRDP…
Callicarpa americana	10	Calam.10G111300.1	CYP76AH65	21945571	21943703	MDLFELLVVLFLAVVAWFHFLRSDSGKRPPGPYPFPIVGNIFQLGRNPHHSLAKLSKTFGPLMSLKLGSTYAIVVSSSEIAKEILQKNDSVFSGRFNPVAVHAHDHHRTSVTCLPPGNQWKKLRKICKEQLFSTHRLDASQGLREANLQKLSEYVQKCCDSGREVNIGEAAFITMLNLMSATLFSSEFTNFDSDTNQEIKETFHGVMKYVGVPNISDFIPIFKLIDPQGIERKAEFYLGKLLSIIEDIINQRLKSRGASLDYQKKNDLLETLLDLSEGSEYDLSTNEIQHLLLDLMIAGSDTTASATEWTMTELLLNPEKLSKAKHELRTVIGQNKQIQESDISKLPYLEATIKEVIRLHPPAPLLAPHKSEGQAQVSGYIIPKDTRVLINAWAIHREP…
Callicarpa americana	10	Calam.10G111400.1	CYP76AH66a	21972204	21970397	MNLFALLVVPFLAILAWLHFLRSDSRHRRAVKLPPGPYPLPIVGNIFQLGRNPHRSLAKLSKTFGPLMSLQLGNIYTVVVSSPEIAKEILHKHDVVLSGRFNPAAVYVHDHDRISMACLPPGKEWKKLRKICKEKLFSTHCLDASQGLRQENLQRLSEYVQKCRDSGREVNIGEAAFITMLNLMSSTLFSAELTKFDSDNNQEFKETINGVTRYIGVPNIADFFPILKPIDPQGIKGKIEFYLGKLLAIIGDIISQRLKSRGASLAYQKKNDLLETLLDLSEGSEYELTTKEIKHLLTDLIIAGADTSVSTTEWTMTELLLNLEKLSKVKDEVRTVIGEKKQVQESDISRLPYFQAVIKEVFRLHPPAPFLAPHKSEDHVLVSGYIIPKDTQILINVWA…
Callicarpa americana	10	Calam.10G111500.1	CYP76AH66b	21998118	21996231	MNLFALLVVPFLAILAWLHFLRSDSRHRRAVKLPPGPYPLPIVGNIFQLGRNPHRSLAKLSKTFGPLMSLQLGNIYTVVVSSPEIAKEILHKHDVVLSGRFNPAAVYVHDHDRISMACLPPGKEWKKLRKICKEKLFSTHCLDASQGLRQENLQRLSEYVQKCRDSGREVNIGEAAFITMLNLMSSTLFSAELTKFDSDNNQEFKETINGVTRYIGVPNIADFFPILKPIDPQGIKGKIEFYLGKLLAIIGDIISQRLKSRGASLAYQKKNDLLETLLDLSEGSEYELTTKEIKHLLTDLIIAGADTSVSTTEWTMTELLLNLEKLSKVKDEVRTVIGEKKQVQESDISRLPYFQAVIKEVFRLHPPAPFLAPHKSEDHVLVSGYIIPKDTQILINVWA…
Callicarpa americana	10	Calam.10G111600.1	CYP76AH67	22020817	22019053	MDFFAFFIVLLFVVWATWFHFLRQRSGAAKLPPGPYPLPIIGNILQLSKTPHQSLAKLSKTYGPLMSLHLGSMYTIVVSSPEIAKEILQKHDQAFSSRTIPAAAQAHDHDKVSMAYLPVGNEWRKIRKICREQMFSTHRLEESQVLRQEKLQKLRDYLQKSCDRGRVVNIAEATFITTLNLMSATLFSIQVTDFDSDATQEFKKTFEDLTNIVAVPNFGDFFPFLKPMDLQGIQRKSEFYFGKMLGFIDDLINQRLQSRGASSLKKNDLLETLLDLSQGSEYEFISIKVIKHMFLDLLFAGSDTTASTAEWAMTELLLNPEKMSKAKHELRTVIGENKQVQESDISRLPYFQAVIKEVLRCHPPAPLLIPHKSDYDVQIRGYMIPKETQILVNVWALGR…
Callicarpa americana	10	Calam.10G111700.1	TPS4	22034037	22028833	MGSLSTLNLNYSPVVQRTILLSSAKLHLPECFTFSTWMNSSKNLSLNYQFNHKKISKVTEARVATVDAPEVREQDNSTAQGHDVVNKIDDPIEYIRMLLNTTGDGRISVSPYDTAWIALIKDLEGRDSPQFPLSLEWIAKHQLPDGSWGDEQFFCVYDRLVNTLACVVALRSWNVHADKSEKGISYIKKNVDKLEDGDAEHMTCGFEVVFPALLQRARNLGIDDIPYDASIVKEIYHTREQKLKRIPMEMMHKVPTSLLFSLEGLENLDWEKLLKLQSPDGSFLTSPSSTAFAFMETKDENCFKFIKNTVETFNGGAPHTYPVDIFGRLWAVDRLQRLGISRYFESEIADCLSHIHRFWTEKGVFSGRESEFCDIDDTSMGFRLLRMHGYDVDPNVLSN…
Callicarpa americana	10	Calam.10G111800.1	CYP76AH68a	22045758	22043640	MDLFTLLVVLFSITLTYFLFFRSDSKHRKGAKLPPGPYPLPIVGNIFQLGTKPHQSLAELAKTHGPLMSLHFGSVYTVIVTSPEMAKEIFQKNDQIFLNRTVVEAVHARDHDKISMAFMPVGNEWRTLRKICKEQMFSIQSLEASQGLRQEKLQQLREYVQKCCDRGRVVDIREASFITTLNLMSNTLFSIQATEFDSNATEEFREIMEGVASIVGDPNFADYFPILKPFDPQGVKRKADKYFGKMLAIVEDLLKKRQELRRASPNSPKKSDLLEKLVEVLSEQGRKEYQLTTEHITHLLLDLFVGGSETTTTEVEWIMSELLLNPEKLAKTKEELRTVVGENKQMQESDIPRLPYFEAVIKEVFRLHPPGPLLLPRKADCDVEVGGYTIPKETQILVN…
Callicarpa americana	10	Calam.10G111900.1	TPS5	22048401	22052791	MGSLSTLNLNYSPVVQRRILLSSAKLHLPECFTISTWMNSSKNLSLNYQFNHKKVSKVTEARVATVDVPQVREQDDSTAQGHDAVNKVDDPIEYIRMLLNTTGDGRISVSPYDTAWIALIKDLEGRDIPQFPSSLEWIAKHQLPDGSWGDEQFFCVYDRLVNTLACVVALRSWNVHADKSEKGVSYIKENVYKLEDGNAEHMTCGFEVVFPALLQRARNLGIDDIPYDAPVVKEVYNTREKKLKRIPMEMMHKVPTSLLFSLEGLENLDWEKLLKLQSPDGSFLTSPSSTAFAFMETKDENCFKFIKNTVETFKWRRLWAVDRLQRLGISRYFESEIADCLSHIHRFWTEKGVFSGRESEFCDIDDTSMGFRLLRMHGYDVDPNVLRNFKKDDKFVCYG…
Callicarpa americana	10	Calam.10G112000.1	TPS6	22066629	22061916	MGSLSTLNLNYSPVVQRRILLSSAKLHLPECFTISTWMNSSKNLSLNYQFNHKKVSKVTEARVATVDVPQVREQDDSTAQGHDAVNKVDDPIEYIRMLLNTTGDGRISVSPYDTAWIALIKDLEGRDIPQFPSSLEWIAKHQLPDGSWGDEQFFCVYDRLVNTLACVVALRSWNVHADKSEKGVSYIKENVYKLEDGNAEHMTCGFEVVFPALLQRARNLGIDDIPYDAPVVKEVYNTREKKLKRIPMEMMHKVPTSLLFSLEGLENLDWEKLLKLQSPDGSFLTSPSSTAFAFMETKDENCFKFIKNTVETFNGGAPHTYPVDIFGRLWAVDRLQRLGISRYFESEIADCLSHIHRFWTEKGVFSGRESEFCDIDDTSMGFRLLRMHGYDVDPNVLRN…
Callicarpa americana	10	Calam.10G112100.1	CYP76AH68b	22074308	22076295	MDLFTLLVVLFSITLTYFLFFRSDSKHRKGAKLPPGPYPLPIVGNIFQLGTKPHQSLAELAKTHGPLMSLHFGSVYTVIVTSPEMAKEIFQKNDQIFLNRTVVEAVHARDHDKISMAFMPVGNEWRTLRKICKEQMFSIQSLEASQGLRQEKLLQLREYVQKCCDRGRVVDIREASFITTLNLMSNTLFSIQATEFDSNATEEFREIMEGVASIVGDPNFADYFPILKPFDPQGVKRKADKYFGKMLAIVEDLLKKRQELRRASPNSPKKSDLLEKLVEVLSEQGRKEYQLTTEHITHLLLDLFVGGSETTTTEVEWIMSELLLNPEKLAKTKEELRTVVGENKQMQESDIPRLPYFEAVIKEVFRLHPPGPLLLPRKADCDVEVGGYTIPKETQILVN…
Callicarpa americana	10	Calam.10G112200.1	CYP76AH69a	22087899	22089779	MDLYALFIALFFITWSCFLFFRSGLRQRKSKKLPPGPYPYPIVGNMLQLGQKPHQSLAKLSKTYGPLMSIHLGSLYTVIVSSPEMAREVMQKYGQAFSGRTIAQAVHAHDHDKISMAFLPTGEHWRNMRKVCKEQMFSNHSLEVSQGLREEKLEQLLDFVQKCCDSGRAVDVREAAFITTLNLMSATLFSTQATEFDSEVTQEFKEIIEGVATIVGVPNFADYFPILKPFDPQGVKRMADYYFGKLLAKIQGYLNERLESRRTSPDAPKKNDFLETLVDISLGSEYKLTSDDITHLLLDLFVGGSETNTTSIEWIMSELILNPDKLAKVKNELKTVVGESKQVQESDMPRLPYLQAVIKEVLRYHPPGPLLLPRKAEYDQEVNGYLIPKGTQVLVNVWA…
Callicarpa americana	10	Calam.10G112300.1	CYP76AH69b	22096554	22098531	MDLYALFIALFFITWSCFLFFRSGLRQRKSKKLPPGPYPYPIVGNMLQLGQKPHQSLAKLSKTYGPLMSIHLGSLYTVIVSSPEMAREVMQKYGQAFSGRTIAQAVHAHDHDKISMAFLPTGEHWRNMRKVCKEQMFSNHSLEVSQGLREEKLEQLLDFVQKCCDSGRAVDVREAAFITTLNLMSATLFSTQATEFDSEVTQEFKEIIEGVATIVGVPNFADYFPILKPFDPQGVKRMADYYFGKLLAKIQGYLNERLESRRTSPDAPKKNDFLETLVDISLGSEYKLTSDDITHLLLDLFVGGSETNTTSIEWIMSELILNPDKLAKVKNELKTVVGESKQVQESDMPRLPYLQAVIKEVLRYHPPGPLLLPRKAEYDQEVNGYLIPKGTQVLVNVWA…
Callicarpa americana	10	Calam.10G112400.1	Ca.24	22103707	22104156	MTELLLLNPEKLSKAKHELRTVIGEKKQVQESDISRLPYFQALIKEVFRLHPAGPLLGPQRSEDEVQVGGYIIPKDTKLLINVWAISRDPSPWQNPKYSFQPERFLDRETDFKRQDFELTPFGSGRRICPGLPLANRMLHGMAGVNFNL*
Callicarpa americana	10	Calam.10G112600.1	Ca.26	22146802	22146239	MTELLFNPEKLSKAKHELKTVIGENKQIQESDISRLPYFQAVIKESFRLHPPAPLSVPHESVYDVEVVGCTIPKGTQMLVNVWAIGRDPSLWSNPDAFEPERFLDNQNIDFKGQDFELMPFGSGRRICPGLPLANPMLHTTLATLIHNFDWELEVGAADHEDHKGELFGLSLRSIDPLKAIPIKQRL*
Callicarpa americana	10	Calam.10G112700.1	Ca.27	22147919	22147059	MDLFALFVFLFLAVWTTWFHFLRPNSRQRRAAKLPPGPYPFPIVGNIFQLGRNPHQSLAKLSKTYGPLMSLHLGSVYTIVVSSPEIAKEILRKHDLAFSSRTIPAAAHAYDHHKISMFYLPVGSQWRKLRKLSKEQMFSTSRLAASQGLRQEKIQKLCGYVQKCCESGQVVNIREATFITTLNLMSATLFSAQVSDFDSNDATHQEFKNIFEGFTNIVGVPHFADFFPILKPIDPQGIQRKSELYFRKLLAFIEDIINQRLRSRSTSLQVGSPKKADLLETLLDLS*
Callicarpa americana	10	Calam.10G112800.1	TPS10	22167063	22160215	MWGFQDLIGKIRQKINGKVEISPSAYDTAWVAMVPSREYSGGKPCFPECLDWIIENQNPDGSWGLQNPSLVKDSLSCTLACLLALRKWNVGQQLVKKGLEFIRSSAWATTDKDNLTPIGFDIVFPMMINYANELDLTLPFNQDLVDFMFRNRASELKRLWQQKEEEIFKDITCCAMAFRLLRMKGYDVSSDELAPYVDQQYFFDTVSLQMTGVATVLELYKASHIRLYEEESTLEKLHAWTSKFLKQQLLSKTILDKQLQKKVEHNLNFHGTLDGVRNRRSLELYDIDHYQILKAAYRCPTIYSEELFLFSGQDLKIRQAQNQKELQELERWYADNRLDSMKYGRNVLRISHFLSSAIFCDPELSDARVSYAKTVTLVTLLDDFFDYYGSREESLMIIE…
Callicarpa americana	10	Calam.10G112900.1	TPS7	22185378	22177864	MTSISTVLNLNNAAVVHSTIQLPVKVHLPKCFRGTWVNSSSKHMSLNYQFHHKQISKVTECRVASQDVQQVRDKVDSTAQALDELENKKIEDSIAYIKTLLRSMDDGRISVSPYDTAWIALIKDLEGRDIPQFPSSLDWIAQHQLADGSWGDELFFCVYDRLVNTLACVVALRSWNVHAGKSEKGISYIKENVYKLEDANAEHMTCGFEVVFPALLQKARNLGIDDIPYEASVIKEIYYTREQKLKKIPMELMHKVPTSLLFSLEGLENLDWEKLLKLRSPDGSFLTSPSSTAFAFMETKDENCFKFIKNTVEKFNGGAPHTYPVDVFARLWAVDRLQRLGISRFFESEIKDCLDHINSVWTEKGVFSGRDSEFCDIDDTSMSIRLLRLHGYHVDPNAL…
Callicarpa americana	10	Calam.10G113000.1	CYP71D716	22218793	22220857	MEFEFPSTLIVLSFVVSMFMVANLLRRKSTNSYSHLNLIPGPRKLPLIGNLHLLVGNSNLHPAFRDLAVKYGPLMHLQLGEVPFLIVSSVEVANEILKTHDTNFANRPPMLSSGVITYNYTDIAVAPYGEYWRYVRKICTLELLSVRRVKYFRPIREEEYLNLAKGIASNEGSPTNLSESVYLSSFTVTARASIGNITKEQGAVTSTLKEAVELGSGFSIVDLYPSIKLLPLITGIQFKLARMFRQTDGVLESIINEHRAAKATKTDDAMERSEDLADVLLKFQDEGTEVRLTTDNIKAVIMDMFIAGGETSATVVVWAMSEMIKNPTTLKRAQEEVRQVFDGKGYVDEAEFHKLIYLKLIIRETLRLHPPLPLLVPRQSSERCEINGYEIPAKTRVII…
Callicarpa americana	10	Calam.10G113100.1	Ca.31	22225831	22230011	MNLKLRERGRERSGSHPNYPLKLNPPMINPGNPQSRMATNDCSCPDSSSDGDILLASPPIKDEQRNRKKNNCNFTKVCADSATFCVSANECDDCCRDDKSRIQDAKRKNSKGLYFESNVSMPVWVEKRKRTYRERRKKEKAETRLSSYCIKKCVKGESGCCQFDGSFRIESARVSGDRYEASSIKKFGGNGGCDVGKLKKKKGKNSDGQFSGCGTHIDARPVLVEKRRVRKRDRIQEEYVKDESRCSQFDEGSGVEPTTNSGVGDEGNLKRERKRRNNVEMNRKEDLSHSILPLSDGDGKKRGQTKKDKAEISVSPYFICKCVKDENRYSQVDKDLGVGPATVTGDGDDHKSKRRKRRKDVESNSKEDMHHGIKRLAVGDDKKKEQKKENKEITVSPYF…
Callicarpa americana	10	Calam.10G113200.1	Ca.32	22232001	22232282	MLKNVSVRRVQRVISMEEANLKVEQIVEYNRRKVLPVVYQIKGSNKELFWKTCKLAHCLYSHDRGDEFLSPQEIAKDINAAIWESLELPPLSR*
Callicarpa americana	10	Calam.10G113300.1	CYP71D717	22234461	22232442	MEFEPPSTLIVALSFLLFMLMVVKSLRKATSNYSWVHLNLIPGPKKLPLTGNLHLLVGNSPLHHAFRDLAVKYGPLMHLQLGEVPFLIVSSVEVAKQVLKTHDVTFANRPPGLAAMVITYNYANIGLAPYGEHWRHLRKICTLELLSVRRVQSFRPIREEENLNLAKWIASNAGSPANLSERVYLSSFDITTRASIGKSTEEKGTITSAIKEVMKLGSGFTIADLYPSIRLLPLISGIKFKIERIFRQTDRILDSIINEHRVTKATKTDDAMERSEDLADVLLKYQEDEAEVRLTTDNIKAVVMDMFLAGGETSATAVDWAMSEMIKNPTTLKRAQEEVRQVFDGKGYVDEAEFQELVYLKLVIRETLRLHPPLPLLVPRQNSQRCEISGYEIPEKTRV…
Callicarpa americana	10	Calam.10G113400.1	Ca.34	22268062	22269335	MEASSGAQMEYKARINLVKTLIRTVNKLSLDTLLTQDRDIHQQLYLAWRKWLAAWEEGGDGGEGDAELFVRSLNLCGGLDESLFSHPKYQQLLEVTSRVCHQLRLFQNRKVQETEGCMTESGDRATVQIELGMQELVKLVLTKSPGDLDSRTKQSFLAIARSFYYTAHCNSGTINFHLAKVLFERVV*
Callicarpa americana	10	Calam.10G113500.1	Ca.35	22274454	22276717	MFFSTVVALVLGFIVHIYVSLVIKPKKIRKILRQQRIDGPPPKILLGNILEIKKSRDAAEKALVNHPDPPVIHDTASVFPFLEQWRKEYGPLFTFSLGKVQVLYVDNPDVVKEITKCTSLDLGRPSYQQKELGPLLGQGILTSNGSIWARQRKIMAPELFMDKVKGMMSIITESALTVVNSWKHKVEAHEGGILDIAVDDYMKRFSGDIISRACFGSSYSKGQDIFLKLGALQELISKKTMSVGIPGLRHLPTKSNRQIWALEKEIRALILKIVKERQKAGYEKDLLQILLEGAKSNYSTSGAIDQFIVDNCRNIYLAGFETSAVSASWCLMLLASNPEWQTRLRDEVVDVCQGRIPDTDMLRKMKLLQMVIQETMRLYPPTPTLSREVLKDINIGNIR…
Callicarpa americana	10	Calam.10G113600.1	TPS8	22288355	22284058	MSKIDKSINYIKNMLGSMDDGRISVSPYDTAWIALIRDLQGRDIPQFPSSLEWISNNQLSDGSWGDEHFFLAYDRLLNTLACVVALRYWNIHDDKSEKGTSFIKENISKLAEANVEHMTCGFEVVFPALLQKAKESGINGIPYDAPVIREIFALRDRKMERVPKELLHKVPTCLLHNMEGLENVEALGNLEWPKLLKLQTPKGSYITSPAATSFAVMKTKDENCLAFINYVVNKFNGGDNVICQHRLCTLWIFMHDFGQLIGYNALEFPDSLSQKSRIVWIMSTDALKNFKKDNEFTCYVGQGFESPSPIFNLYRASQVLFPGETILEEAKEFSYNFLRGRLEKDELLDKWLISKHLPNEIKSGLEMPWYASLPRVEVRFYIENYGVDDIWIGKSLYRM…
Callicarpa americana	10	Calam.10G113700.1	CYP71D718	22307800	22305864	MEFELQSTVIVSLSFLLFMFMVVKFLRRKSTSNYSSVLLNLIPGPKKQPLIGNLHLLVGNSPPHHVFRDLAVKYGPLMHLQLGEVPFLIVSSVEVAKQVLKTHGISFANRPPGLAARVMSYNYTDIGLAPYGEYWRHLRKICTLELLSVRRVKSFRPIREEENLNLVKWIASNSGSPANLSERLYLSSFTITTRASIGKITKKQEAVTSTLKEAVELGSGFSIVDLYPSVKLLPLISGIKFKLGRIFRQTDRILESIIDEHRVAKATKSDHDAMERSEDLADVLLKCQENEGTEVPLTTDNIKAVIMDMFLAGGETSATVVDWAMSEMIKNPTTLKRAQEEVRQVFDGKGYVNEAEIHEQIYLKLIIRETLRLHPPLPLLVPRLSSERCEINGYEIPAK…
Tectona grandis	5	Tg05g04000.t1	Tg.400	2818795	2815055	MLLGINLKLIPLSGDRIRSRRETFPAHEYPMTASKSAITVKCCLHTSTVDLIGKIREKINGKVDSSLAALSTIHHVDHIHSHLCLIDTLERLGVDQYFKSEIDSVLEDTYRLWQQKKNDVFADVTCRAMAFRLLRVKGYEVSSDELAPFADQESVSLQINDVTTVLELYRASQVSIHEEESSLEKLHAWTSTFLKQQLLSKAIPDERLHKQVEYYLKNFHGILDRVGVRRSLELCDINHYQILQAAERFPTICNEDFLVFSRQDFNVCQAQHQKELQQLQRWYADCRLDKLNFGREVVRVANFLTSAIIGDPELSDARLAFAKHIVLVTRVDDFFDHGGSREESYKILELVKEWKEKPAADYGSQEVEILFTAVYNTVNELAEKAYVEQDRRVEHLLIK…
Tectona grandis	5	Tg05g04010.t1	Tg.401	2829366	2824663	MASLSTQIKLNYSPAIHPKILLSSAKLNVPDQCSTISTWLKSRKNRPLNYEFNHKKISKVTESRVATVDEPQVREQDDFTPQGHEMVKVVQDPIEYIRMLLNTTGDGRISVSPYDTAWIALIKDLEGRDIPQFPSSLEWIANHQLPDGSWGDEQFFCVYDRLVNTLACVVALRSWNVHADKSEKGISYMKENVHKLKDGNAEHMTCGFEVVVPALLQRAKSLGIDDIPYDAPVIKEIYNAREQKLKRIPMDVMHKVPTSLLFSLEGLENLDWEKLLKLQSPDGSFLTSPSSTAFAFMETKDEKCFKFIKNTVEKFNGGAPHTYPVDIFGRLWAVDRLQRLGISRFFESEISDCLSHIHRFWTDKGVFSGRESEFCDIDDTSMGFRLLRMQGYHVDPNVL…
Tectona grandis	5	Tg05g04020.t1	CYP76AH37	2845763	2847624	MDSFAVLVALFFITCTCFLSFRSGLRRRRAAKLPPGPYPLPMVGNMFQLGKNPHQSFAQLSKTYGPLMSIHLGSVYTVIVSSPEMAREILQKHGQVFSGRHIAQAVHAHDHDKISMAFLPVANNKWRDMRKICKEQMFAIHSLEASQLLRQEKLQQLLDYVQKCCHSGRAVNVREAAFITTLNLMSATLFSLQATEFESKVTQEFKEIIEGITTIIGVPNFADYFPILRPFDPQGVKRMAEYYFGGLLAKIDGYLNERLESRRTNPNSPKKNDLLETLLDTSQGKEYQLTNDDIKGLLLDLFVGGSDTNTTSIEWTMSELLINPDKLSKLKHELKTVVGENKHVQESDIPRLPYLQAVIKEVLRIHPPGPLLLPRKAESDQEVNGYMIPKGTQILFNVW…
Tectona grandis	5	Tg05g04030.t1	CYP76AH38	2850317	2851953	MHSFAVFVALFFITCTCFLNFRSGLRWRKAAKLPPGPYPLPIVGNIFQLGKNAHQSFAQLSKTYGPLMSIRLGSVYTVIVSSPEMAREILQKHGQVFSGRHIAQAFHAHDHDKMSMTFLPVANNKWRDLRKVCKEQMFSNHRLDASQGLRQEKLQQLLDYVQKCCHSGKAVKIREAAFITALNLMSTTLFSLQTTEFESKVTLEFKEIIESFTTVVGLRNFADYFPSLRPFDPQGIKRMAEYHFGVLLAKIEGYVNERLGSRRTNPNSPKKNDLLETLIDISQGNEYQLTNDDIKRLLWDLFVGGSEPNSGTIEWTMSELLINPDKLSKLKHELKTVVGEKKHVQESDIPRLPYLQAVIKEVLRIHPPGPLLLPRKAESDQEVNGYMIPKGTQILFNVW…
Tectona grandis	5	Tg05g04050.t1	-	2865728	2866492	MEFELLSTFIVLSFLIFLFVVVKLLKRKSTTSIYSHLNLIPGRKKLPLIGNLHLLVGNSFVHHTLRELAVKYGPFMHLQSGEVPFLIVSYVEVAKQVLKTHAVIFANRHPLLAAKIMTYNYTNIVFAPYGEYWRHLRKICTLDLLSVKRVQHFRPLRAEENLNLAKWFASCEGSLTNLSKRIHLSSFDITTRVSIGKKTEEREIITSAIKKAVELGSGFRLVDLYPSSKLLPLISGIRSKIESIFGRQTGLLKA*
Tectona grandis	5	Tg05g04070.t1	CYP71D554	2871409	2869835	MVAKLLKRKSTTSIYSHLNLIPGPKKLPLIGNLHLLVGNPLVHHSLRDLAVKYGGFMHLQLGEVPFLIVSSVEVAKQVLKTHDVIFANRHLLFAAKAMTYNYTDIGFAPYGEYWRRVRKICTLELLSVKRVQYFLPIREEENLNLAKWIASFEGSPANLSKGIYLSTFDTMTRASIGKKTEEQETVTSAIKKALKLGSGFSIVDLYPSNKLLPLISGIRFKIERIFRQMDRAFESIINEHRAAKATKSDDTMGRSEDLVDVLLKYQEDETELPLTNHNIKAVILDMFIAGGETSANVVEWAMSEMMKNPTTLKSAQEEVRQVFDGKGYVDEAEFHKLVYLKLVIKETMRLHPPLPFLIPRENSQVCEINGYKIPAKTRLIVNAWALGRDPKYWNDADKF…
Tectona grandis	5	Tg05g04080.t1	CYP71D555	2880561	2878987	MVARLLKRKSTTSIYSHLNLIPGPKKLPLIGNLHLLAGNPLVHHSLRDLAVKYGGFMHLQLGEVPFLIVSSVEVAKQVLKTHDVIFSNRHLLFAAKAMTYNYTDIGFAPYGEYWRHLRKICTLELLSVKRVQYFLPIREEENLNLAKWIASFEGSPANLSKGIYLSTFDTMTRASIGKKTEEQETVTSAIKKAVKLGSGFSIVDLYPSNKLLPLISGIRFKTERIFRQMDRAFESIINEHRAAKATKSDDTMGRSEDLVDVLLKYQEDETELPLTNHNIKAVILDMFIAGGETSANVVEWAMSEMMKNPTTLKSAQEEVRQVFDGKGYVDEAEFHKLVYLKLVIKETMRLHPPLPFLIPRENSQVCEINGYKIPAKTRLIVNAWALGRDPKYWNDADKF…
Tectona grandis	5	Tg05g04090.t1	CYP71D556	2900366	2902436	MEMFPLIQYSFLVFFFFSFLRIRQYRKSGNRQKLPPGPWKLPVFGNLHQLIGSLPHHALKTLAQKHGPLMSIKLGELPVVVVSSPKIAKEITRTNDVAFADRVELMIAKIVLYNSSDIASTPYGEYWRLMRKLCVLEFLSHKKVRSFHGLMEDEVLHLVDSVRMSGDLPINLTQKILSVECGIICRATVGRVCKDQESLIMVIKEAVSIAAVFNVADLFPSMKFLYFLSAGSRKRLEKMHERIDRILEDIIRQHEEKRLSGNDDPTEQEDILDVFLRVSERTDLQVPITRDNIKANIFEMFIAGIETSSLVIEWAMSEMMKNPRVLHKAQAEARQVLQGKERFLETDIQKLKYLKLVIKETLRLHPPGPLLCPRQCREQSTINGYDIPVNTVVMINVWA…
Scutellaria baicalensis	6	Sb06t19640	-	23239900	23240208	MFRQQWVEILTSFKKELDSWTDDTALTLDEYLSSSWVSIGCRICILNSLQFLGIQLSEEMLSSEECMDLCRHVSSVDRLLNDVQTFEVKLLQELYKCSIQKQ
Scutellaria baicalensis	6	Sb06t19650	-	23240509	23242110	MSVGLNLKAIQFSGRRIQSTRETFPVRSFPMITSKSVITVECSLKTASTDLIGKIREKINGKADNSLVELTVDPVDIPSNLCMIDSLERLGVDRYFRSEVDTILEDTYRLWQQRDKDIFSNVSCRAMAFRLLRVKGYQVSSDEMIPYAEEEHLSLQKSDVSTVLELYRASQARIDEEDSTLEKLHIWTSNFLKQQLLSELIPDQKLHKQVEFYLKNYHGILDRAGVRQSLDLYDINHYQIPQFVDRFPNMSNENLIVFARQDFNICQVQHQKELEQLQRWYADCKLDTLNYGRDVVRVANFLTSAIFGEPEFSDARLAFAKHIILVTRIDDFFDYGGTKEESYEILDLVKA
Scutellaria baicalensis	6	Sb06t19660	Sb.66	23246824	23250353	MASLSTLSLNFSPAIHRKIQQSSAKLQFQGHCFTISSCMNNSKRLSLNHQSNHKRTSNVSELQVATLDAPQIREKEDYSTAQGYEKVDEVEDPIEYIRMLLNTTGDGRISVSPYDTAWIALIKDVEGRDAPQFPSSLEWIANNQLSDGSWGDEKFFCVYDRLVNTLACVVALRSWNIDAEKSEKGIRYIKENVDKLKDGNPEHMTCGFEVVFPSLLQRAQSMGIHDLPYDAPVIQDIYNTRESKLKRIPMEVMHKVPTSLLFSLEGLENLEWDKLLKLQSSDGSFLTSPSSTAYAFMHTKDPKCFEFIKNTVETFNGGAPHTYPVDVFGRLWAIDRLQRLGISRFFESEIADCLDHIYKYWTDKGVFSGRESDFVDVDDTSMGVRLLRMHGYQVDPNVL…
Scutellaria baicalensis	6	Sb06t19670	Sb.67	23254117	23257553	MASLSTLSLNFSTAVHCKIQKSSAKLQFQGHCFTISSCMNNSKNLSLNYQSNQKRTSNVTELQVATVDAPQLRENDDYPTAQGYETMDEVEDPIEYIRMLLNTTGDGRISVSPYDTAWIALIKDVEGRDAPQFPSSLEWIANNQLSDGSWGDEKFFCVYDRLVNTLACVVALRSWNIDAEKSEKGIRYIKENVDKLKDGNPEHMTCGFEVVFPSLLQRAQSMGIHDLPYDAPVIQDIYNTRESKLKRIPMEVMHKVPTSLLFSLEGLENLEWDKLLKLQSSDGSFLTSPSSTAYAFMHTKDPKCFEFIKNTVETFNGGAPHTYPVDVFGRLWAIDRLQRLGISRFFESEIADCLDHIYKYWTDKGVFSGRESDFVDVDDTSMGVRLLRMHGYQVDPNVL…
Scutellaria baicalensis	6	Sb06t19680	Sb.68	23301292	23308256	MPSLSTLNLNHYSSVLHKIQTSSSTNLNLPAQCFTIRTWMNNSNNLFLKYKFSHKKISKVTETGVGTGDAPQFHEPAQGHGLVYDPFPKPIEYIRMLLNTTGDGRISVSPYDTAWIALIKDVEGRDAPQFPSSLEWIANNQLSDGSWGDEKFFCVYDRLVNTLACVVALRSWNIDAEKSEKGIRYIKENVDKLKDGNPEHMTCGFEVVFPSLLQRAQSMGIHDLPYDAPVIQDIYNTRESKLKRIPMEVMHKVPTSLLFSLEGLENLEWDKLLKLQSSDGSFLTSPSSTAYAFMHTKDPKCFEFIKNTVETFNGGAPHTYPVDVFGRLWAIDRLQRLGISRFFESEIADCLDHIYKYWTDKGVFSGRESDFVDVDDTSMGVRLLRMHGYQVDPNVLRHF…
Scutellaria baicalensis	6	Sb06t19690	Sb.69	23323346	23328581	MHTLSTLPPNFLKNAFTGKKVFSPEKGNYSWKWKKRSKEVPWTCLVGYKDKSNEARQGGVDVVHVSLHNESLIEIEPLTEVVVKEINDGWCKIEYIKEMLGSMDDGRITVSPYDTAWVALIRDVEGRNIPQFPSSLDWISDNQLSDGSWGDQHFFLPYDRLLNTLASVVALTYWNRDANKIEKGILFIKENISKLGDANVEHMTCGFELVFPALLHKAKELGIHGIPYDAPVLRSILAARDRKMERVPKEELYKEPTCLLHNLEGLQLLEELEWPKLLNLQTPKGSYITSPAASAFAVTNTNNLDCLQFINYVVNKFNGGAPTVYPVDIYARLWAVDRLQRLGISRFFEPEIKGCLDHVYRYWTDKGVFSARESEFCDIDDTSMGFRLLRLHGYEISPN…
Scutellaria baicalensis	6	Sb06t19700	Sb.70	23336500	23340716	MSVGYSLNLHTFSSSADLNTTSTPYSFRRRRRVLITKCCLRNSSTNNEKLIARIRERICDGRVEISPSAYDTAWVAMVPSREYSGVQRPCFPQCLDWIMENQNSDGSWGLNPGHPYLVKDSLSCTLACLLALRKWDTGHQLVQRGLDFIVSNDWALSAGNNNQISPIGFDIIFPAMINYANDMDLTLPFTNNILDSLFHIQDSQLRMRKQEYISEALGESCNWKEIISTHQRNNGSLFNSPATTAAALIHCPDDKCSQYLNSVLKACNGWVPTIYPMNLYARLWMVDTLERLGVERYFGFELSTILDDIYRCWQEKEEDIFSDITCHAMAFRLLRIKGYDVSSDELAEFVDQEHFFNIVHMHYSGVTTVLELYRASQIRIYEDEIILDKIHAWTKAFLK…
Scutellaria baicalensis	6	Sb06t19710	Sb.71	23379553	23383021	MKIQWMLKNMDDGEISVSAYDTAWAALVEDIGGSGQPQFPSTLHWISDNQLSDGSWGDPNTFLIHDRLLNTLACVVAFKSWKMHPRKCDRGVSFIRENMYKLDDEADEEYMPNGFEVVFPSLIEKAKKLKIDIPDNSAGLKKIYAKRELKLARIPMEKLHSMPTTLLFSLEGIAEEEGLEWDKLLKLQSTDGSFLYSPSSTAVALHHTNDPKCLNYLLHLLRKFNGGVPNVYPVDLFEHNWVVDRLQRLGISRYFKPQIKECLDYTYRYWSNYKGTYSARDSQIQDIDDSAMAFRLLRLHGYHVSPDGFKQFEKEGEFFCFAGQTSQAVTGIYNLYRASQVRFPKEKLLGDASNFSTNFLQEKRANNKLIDKWIITKDLPGEVGYALDIPWYASLPRLE…
Leonotis leonurus	114936	114936 _g81757.t1	Ll.a757	1271866	1274714	MSLTFNAGVVRFSSHRVRSTKDCFTVYGFPMIANKAAFAVKCSLTPTDLMGRVEEKFKGKNGNSLAASTTVESADIPSNLCIIDTLQRLGVDRYFQTEINAILEDTYRLWERKDKDIYSDATTHAMAFRLLRVKGYEVSSEELAPYADQECVNVQTADVATVIELYRAAQVRISEEESSLKKLHAWTTTFLKYQLQSNSIPEKKLHKLVEYYLKNYHGILDRMGVRMDLDLFDISHYRTLQASDRFSSLRNEDFLEFARQDFNICQAKHQKELQQLQRWYADCRLDTLKFGRDVVRVANFLTSAIFGEPELSDARLIFAKHIVLVTCIDDFFDHGGSKEESYKILELVEEWKEKPTGEYGCEEVEILFTAVYSTVNELAEMAHVEQGRSVKEFLVKLWV…
Leonotis leonurus	114936	114936 _g81758.t1	CYP71D727	1277631	1279254	MEGIIGVVVSFLSFILFMYIVIKLLISGNTQNAIPGPNKLPLIGNLLLLAGKSHPHHVFRDLAAKYGHLMQLQLGQVPFLIVSSTEVAKQVLRTHDVTFANRIPMLTGTTLSYDYRDIAIAPYGEHWRQLRRICTLELLSSRRVRSFRLIREEENLNLARSIASGAGTPTNLSDGLHLSTFNIIARSSVGNTAQGRSAMFNSAAQEIIKLGSGLSAGDLFPSYRLLPYITGTHSKIAKVFKVTDEILQSIIDQHRTTAAANDHDQIETNNNVETTEDLVDILLKYQQHDDEPHHDHDHKQVHITDDTTKAVILDMLLAGSDTSATAVAWAMSEMMRNPETLRRAQEEVREVLDGKGYVDEDMFDQMKYLKLIIKETLRLHPPLPFLIPRMSSGRCELNG…
Leonotis leonurus	114936	114936 _g81759.t1	CYP71D728	1279764	1283149	MEFNIPSILITLIPFLLFLYMFLKSLTIFKSSSKYSHIPGPKPLPLIGNIHLMLGGAAPHRLFRDLAAKYGPLMHLQLGEIDFLIVSSDDVAKQVLKTHDLNFANRPPGLVAGALTRNYTDLIFAPYGDHWRQMRRICTLELLSARRVQSFLPIRAEENMNMAKWIASRHGSPADLSEKLHLSSYDVITRVTVGAKTGDREAVISVIGEAIKLSSGFLLADLYPSIKVLPLITGLRFKIRHMLRKLDGVLDSILEQHRAGGDGGGIEDLVDLLLKIQKDGTELPLTTPTIKALMLDMFAGGTETSPTVVEWAMSEMMTNPNTLKKAQDEVRKVFDDKGFVDEEKLNDLKYLKLVVKETLRLHPPAPFLLPRISTERCEINGYEIPAKTRVIVNAWALGR…
Leonotis leonurus	114936	114936 _g81760	-	1286844	1287450	MRRLCFHLSEEKKRLLKIAIADCLPYTGIPCGELWYKLMEERMRVVVRLEAVAAAGPAADGDDAALIGKYRAGNRSEILPQSYPFIKTDEEGAEIEMILSGIDEFSPEN
Leonotis leonurus	114936	114936 _g81761	Ll.a761	1287526	1289259	MIHAHVVKTPFSSDVYVHTALVDMYVKCGLLQCAHRVFDEMPVRDVASWNALLVGFARVGVFDRASLLFSRMRAAYIMPDAVTLMGLTHLVSGMKDVMLLSSVHCFGVKYGLEEDVLVANTLIAGYAKCHDLCSAEKVFSGIDFDRSSVVSWNAMIAGFAYFGEWKKTIEVYGRMLRDRHRPDASTILNLLSSFAQRPDSLLCGKLVHAHGVKLGCDSDITVLNTLVCMYSKCSDLDSARYVFDCMNLRSCVTWTVMISAYSERGNLQEAISLLNEMEAAGEKPDSVTAFHLISACGKVGALEVGRWIDDHITPKGLKKDSMVCNALVDMYMKCGSTEHAYSVFLATDDRNIVSWTALISGFALNGKPQDALDHFDRMLESDAKPNHITFLAVLQACTH…
Leonotis leonurus	114936	114936 _g81762	CYP71D729	1291148	1293801	MYLLIKLARGNNHKQSSSFEQIPGPKKLPIIGNLHLLAGKSLPHHTFRELARKHGPLMRLQLGELPYLIVSSTEVAKQVVRDHDITFSNRIQILVVKTIGYNSLDVAFAPYGEFWRQLRRICTLELLSSRRVRSFRLIREEENLNLVRSIASGAGTPTNLSEKLCCSSFDIIVRSSVGLKAADRPESFAWATEETIKLASGLSIIDLFPSNRLLPIVTGFRFKVAKMFRAIDEILQGIIDQHRARTGDGDDGVERTEDLVDVLLKFQRDEAHQFNLTTDSIKAVILVRLHSSVFAVFFEFVWFVKQNMLFGGTDTSATVVAWAMSEMIRNPRILKRAQEEVRELLDGKGYVDEDMFDQMKYLKLIIKETLRFHPPLPFLIPRMSSGRCELNGYEVPPKT…
Leonotis leonurus	114936	114936 _g81763.t1	Ll.a763	1294149	1298798	MASLSTQITTRSPVNASRRILPVSAKLSLPECFTISAWMSSSKNLSLNYQVSERKLSKATSIRVATVDAPQVHDQDDSTVHQGHDAVNNIEDPIEYIRTLLRTTGDGRISVSPYDTAWVALIKDLEGRDAPQFPSSLEWIVQNQLEDGSWGDEKFFCIYDRLVNTIACVVALRSWSVHAEKVMKGVTYIKENVDKLKEGNVEHMTCGFEVVFPALLQRAKSLGIEELPYDAEVIREIYHTREQKLKRIPLEIMHKVPTSLLFSLEAGLENLEWDKLLKLQSADGSFLTSPSSTAFAFMQTKDEKCYQFIKNTVDTFNGGAPHTYPVDVFGRLWAIDRLQRLGISRFFESEIADCIGHIHKFWTDKGVFSGRESDFCDIDDTSMGVRLMRMHGYNVDPNV…
Leonotis leonurus	114936	114936 _g81764.t1	CYP76AH76	1314320	1315893	MNYLPLLVGVLFVALTYLLSVRRRRNLPPGPFPYPIIGNMLQLGTKPHQSFAKLSKKYGPLMSIHLGSLYTVIVSSPEMAKEILHKHGQVFSGRTIAQAVHACDHDKISMGFLPVGGVWRDMRKICKEQMFSNTSMEASQGLRKQKLQQLLDYAQKCSEEGRAVDIREAAFITTLNLMSATLFSLQATEFDSKATMEFKEIIEGVATIVGVANFGDYFPILKPFDLQGVKRRADGYFGKLLAKIDGYLNERLAERKMNPNGPKKDDFLETIVDIIESNEYKLTTNHLTHLMLDLFVGGSETNTTSIEWIMSELVLHPDKMAKVKAELKSVVGESKLVDESDMPRLPYLQAVIKEVMRIHPPGPLLLPRKAESDQVVNGYLIPKGTQILINAWAMGRDSS…
Leonotis leonurus	114936	114936 _g81765.t1	Ll.a765	1317356	1322265	MMSSSLKLKISPFLDNRNITTRRPATTTECRLNNSEDLIVKVKERLKGKVEISASAYDIAWVAMVPAMEYSGEKSRFLACLDWIVENQNPDGSWGLQSPNSLIKDSLSCTLACLLALHKWNVAHLQLHKGLDFIRSSISSAINETEVGPLGFDIVFPMMAQYADEMGLALPLNQDFLDIMLRNRDSLLARSKNVEYVGEGLGKCMDVKKMLMHHQRRNGSVCNSPATTAAAFIQCHDPKCLHYLNSLLSLFKAWVPTIHPVDVYSRLCLVDHLQDLGVDRFFQPEIHTILHHTFRLWQQRDEEIFADVTCCAMAFRLLRLEGYLVSPDDLGEYVDEEKLLERVSIEWNGADAVLELYKASQVRLPEDDDTLQNLHDWTYMFLKHQLQCQSILDKHLERK…
Leonotis leonurus	114936	114936 _g81766.t1	Ll.a766	1325703	1333343	MNNSEDLIVKVKERLKGKVEISASAYDTAWVAMVPATEYSGEKPRFPACLDWIVENQNPDGSWGLQSPNSLLKDTLSCTLACLLALWKWNVAHQHLLKGLDFIRSSISSTIEETEVGPLGFDIVFPMMAQYADEMGLPLSLNQDFLDNMLRNRDSLLTRSKNVEYVSEGLGNCMDVKKMLIHQRSNGSLFNSPATTAAALIQFQDQKCLEYLNSLLSLFKAWVPTIHPVDVLSHLCLVDHLQDLGVDRFFQPEIHTILHHTFRLWQQRDEEIFADVTCCAMAFRLLRLEGYLVSPDDLGEYVDEEKLLERVSIEWNGADAVLELYKASQVRLPEDDDTLQNLHDWTNMFLKHQLQCKSILDKHLERKVEFNLKNYHGIIDAVKYRRNIDFYDTDHIRVL…
Leonotis leonurus	114936	114936 _g81767.t1	CYP71D730	1335471	1338074	MEFLNILLTLLPFLVFLYMLRKTLTISKHARSYSHIPGPKPLPLIGNLHLMAGATTPHHFFRDLSAKHGPLMHLQLGEVHFLVISSTDHAKEVVKTHDVNFANRPPAMVAEGLTYDYSDVGFAPYGEYWRQLRKICTLELLSARRVQSFRPIREEENMNMAKWIASQQGTAADISEKLYLSSYDVITRATVGAKTKERGEVISIIKEATGLASGFIMADLYPSMKFLPLITGVGAQIKRMRRNLDRVLGNIVDEHRAANAVKSDDDETLEDLADVLLKIQEDGAKLSLTTDNIKAVLLNMFVAGTETAATTVEWALSEMLRSPDKLKKAQDEVRRVFDDKGYVDEDQFNDLKYMKNVIKETLRLHAPVPLLVPRENMQACEINGYKIPARTRVIINAWA…
Leonotis leonurus	115252	115252_g131554.t1	Ll.b554	2014626	2018959	MASLSSPNMSSGLRLQLPPKGHLQKFCSVSAWLNNSCENKPLSCNIRRKRVAAKVTGQCRVASLDASQVSEEVSSLVQNHQEANKKIKDSVEYIKNLLMTTGDGRVSVSPYDTAFVSLIKDLKGRDSPEFPSCLEWIGNHQKPDGSWGDDFFIIYDRIQNTLACIVALKTWNVHSDKIEKGVRFINENVHKLKDGNVEHMTSGFELVVPAILGRAKDLGIEGLPYDHPIIKNIANTKEKRLKLIGMDLIYEVATTLLFSLEGMENLEWERLLKLQSKDGSFLTSLSSTAFMFMQTGNQKCLQFIQNAVNNCNGGAPHSYPVDVFARLWAIDRLQRLGISRYFPEEIKNFLDYVDSVWTENGSFSARFSILCDIDDTSMGIRLLRMHGYNVDPNSLKHFK…
Leonotis leonurus	115252	115252_g131553.t1	Ll.b553	2009306	2012821	MGIYLSTPKTEKFSEDGENSRLRFGLSNMQGWRATMEDAHAALTDLDASTSFFGVYDGHGGKVVAKFCAKYLHQVVLKQEAYSAGDIGTSVQKAFFRMDEMMKGQRGWRELAVLGDKMNKFSGMIEGLIWSPRSGDKSDQVDEWAFEEGPHSDFSGPTSGCTSCVAIIRENQLVVANAGDSRCVISRNGQAYNLSRDHKPDLEVEKDRILKAGGFIHAGRVNGSLNLARAIGDMEFKQNKFLPPEKQIVTANPDINIVELCDDDEFIVLACDGIWDCMSSQQLVDFIREQLKSETKLSMVCEKVLDRCLAPSTAGGEGCDNMTMILVQFKKGTQSASSSDDKPSASEEVQSGPEPAESSK
Leonotis leonurus	115252	115252_g131552.t1	Ll.b552	1999552	2007745	MRPYRAEDETARLYQEFVESFQADNTPGSKAFVRGGTINPNDKLKNDSEGGNSKDEGSGIKKGSRYVPSFIPPPMATKSKEYEKKSLQKEERPKEREKGKSRNIDHFMEELKHEQEMRERRNQDRETYHDIRQGDNSLVSALQILNMLTKSSSRFDELPDEFDPMGRPGSFDDGDPQTTNLYVGNLSPQVDENFLLRTFGRFGPIASVKIMWPRTEEERRRQRNCGFVAFMNRADAQAAKDEMQGVVVYEYELKIGWGKSVSLPSQALPAPPPGHMAIRSKEGATVILSGPSGPPVTSVPSQNSELVLTPNVPDINVVPPDDNHLQHVIDTMAVYVLDGGCAFEQAIMERGRGNPLFNFLFELGSKEHTYYVWRLYSFAQGDTLQRWRTEPFIMITGSG…
Leonotis leonurus	115252	115252_g131551.t1	Ll.b551	1995705	1998396	MGEEERLPSQSDEVREIPSPPESEIRRIFYSPLRWFKMLSKELHWSFVFGVVIVYGVSQGLGGALARVGTQFYMKDVQKVQPSEAQVYSGITSLPWIVKPLWGILTDVVPISGYQRRPYFVFAGCFVSAARLFVLWFVTLSALLDGSLGIVSMMFLSLHPGLHIVLALLSLTTASASVAIADVTVDACVAQKSGLHHSLAADMQSLCALSSSIGALVGFSLSGIFVHLIGPQGVYGLLTIPAGLIFLVGVLLKEQQASSFAYEQNFVNASKAMWRTLKCPEVWRPCLYMYLSFSLSLNIFEGMFYWVTDSAAGPSFSKEIIGYIMAIGSVGSLLGAILYQYGLKDYPFRNLLFWAQILSCLSGTLDLALVLRWNLKLGVPDYFFVVVDASVSQLIGRLK…
Leonotis leonurus	115252	115252_g131550.t1	Ll.b550	1991473	1995088	MPKAKGMMWEIEEKLEGKDGNSLVVAEDLASNLCIIDTLQRLGIDRHFRSEIDTILHHTYRSWQRKEKDIISDMATHAMAFRLLRVHGYDVSSEELAPYADEENIDLQEVDVQTVIELYRAAEERIYEEEESLEKIKAWTTTFLKHQLHTNSIPNSKLHKLVQLYLKNYHGIIHGIGVRKNLDLYDVSQYQTLQAPHRFSNLCNEDFLTFAREDFNNGQAQNQKELEQLQKWYADCRLDAMAFGRDVVRTSNFMASAIISDPKFSDARLALAKHVVLVTRADDFFDHGGSREESYKLIELVQEWKEKPAEEYGSEKVEILYTAIYNTVNELAEKAHVEQGRSVKEFLIGLWVEILLIFKIELDTWSDETEMSLNEYMDSSWVSIGCRICIMMAAQFVGV…
Leonotis leonurus	115252	115252_g131549.t1	CYP71D733	1986058	1987646	MEFNIPSTVLVTLLSFLLFLCMFLKSQTISRFAKSYSHIPGPTPLPLIGNLHLMLAGAAAPHRLFRDLAAKYGPLMHLQLGEVHFLIVSSVEFAKQVLKTHDLNFANRAGGLVPETLLKNKSDLIFAPYGEHWRHLRKLCTLELLSARRVQSFRPIREEENMNMAKWLASRQGTAADLSERLYLSSYDVITRATVGAKTEDREAVISVIEESVMLASGFILADLYPSIKLLPLITGVEFKIRRMRRRIDSLFDGIIDQHRAAEVGVFEDLVDVLLRIQKDGGEVPLTTHTIKALLLDIFSAATETSSTVMEWAMSEMMTNPSTLIKAQEEVRRVFDDKGYVDEEKLNDLKYLNSVIKETMRLHPPAPFLIPRLSSERCEINGYEIPAKTRVIVNVWALG…
Leonotis leonurus	115252	115252_g131548.t1	Ll.b548	1982682	1985632	MLLTFNTGVVRFSEPANGVRSRRQNFPRQHFHGFPADKTDKSSINLKCTVKTTGMMWEIEEKLEGKDGNSLAAVTVVAEDLASNLCIINTLQRLGIDRHLRSEIDTILHHTYRLWQRKERDIISDMATHAMAFRLLRVHGYDVSSEELAPYADEENIDLQEVGVQTVIELYRAAEERIYEEEESLEKIKAWTTTFLKHQLHTNSIPNSKLHKLVELYLKNYHGIIHGIGVRKNLDLYDVSQYQTLQAPHRFSDFMPFAREDFNNGQAQNQKELEQLQKWYADCRLDTMAFGRDVVRTSNFMASAIISDPKFSDARLALAKHVVLVTRADDFFDHGGSREESYKLIELVQEWKERPAEEYSSEKVEILYAAIYSTVNELAEKAHVEQGRSVKEFLIGLWV…
Leonotis leonurus	115252	115252_g131547.t1	CYP71D732	1976821	1978864	MEILILVVSFLVLIYVVMRLLRPNNDSLTLNQIPGPKKLPLIGNLHLLAGKSLPHRAFRDLAVKHGPLMRLQLGEVPYLIVSSTEVAKQVVRTHDITFANRIQMLVGKTITYNFKDIALAPHGEHWRQLRKICTLELLSSKRVRSFRLIREEENLNLAKAIASDAGALTNLSEKLYSSSFDIITRSSVGQKAADRSASFAWATEETIRLGSGLSLIDLFPSIRLLPIVTGFNYKVAKMFRVIDETLQGIIDQHRARAAHHDHDNRDLVDDLLKYQENESHHFHLTTDSIKAVILDMFFGGTDTSATIVAWAMSEMITNPSTLKRAQEEVREVLDGKGRVDEDMFDQMKYFKSVIKETMRLHPPLPFLIPRMSSERCELNGYQVPEKTRVIINAWAMGRD…
Leonotis leonurus	115252	115252_g131546.t1	CYP71D735	1970292	1972757	MEFTEVASFLSLLFFIYFLLKLVRGNNDSLSEKEIPGPKKLPLIGNLHLLAGKSPPHHVFRDLAGQHGPLMRLQLGEVPFLIVSSADTAKQVLRTHDVTFANRIPLTTAPIFSYNLKDIVAAPYGEHWRHLRKICTLELLSPRRVKSFRHIREEENYSLAKCIASKEGSPVNLSEILYLNSFDIVTRSSVGNNIEERREITSVIDQILKLGSGLSIVDLYPSIRLLPIVTGVSFKVARLFRRMDRVLQSIVDRHRGDGEEGSRAADLVHVLLENQRNEAELPITNDAIKAVIMDMFFAGTETSSTVVSWAMSEMMRNPTTLKLAQDQVRQVFDDRKRFVDEGEFHNLKYLKLVIKETLRLHPPLPLLIPRMSSQECEINGYKVAAKTRVMINAWALARD…
Leonotis leonurus	115252	115252_g131545.t1	CYP76AH79	1966777	1968389	MDSFSILVGVVSLIICTAGYVFLRSGSRSWKGKPLPPGPKPLPIIGNFLQLGKRPYESLAQLAKIHGPLMSVHLGSLYTVIVSSPEMAKELLQHHGQVFSGRNIAQVMHARDLNKLSMAFIPTGKEWRDKRKICKEQVFSERSLEASEGLRFEKLQQLLDYVREHCEAGKVVDIHEALLITNLNLMLTTLFSTRSPEFESKVTREFKEIVEVIAIAVAVPNFADYFPILKPFDPQGIKRKAELYFGKLFEKFEGFLNERLESRKNNPDAPRMHDLLETLVDITLGNEYNLTNEDIPYLLFDLFVGGSETNSTSIEWIMTELLFHPDKLQKLKEELNNVVGKNEQIKESDIPRLPYLQAVVKEGLRYHPPGPLLLPRRSEADQEVNGYMIPKGAQILFNV…
Leonotis leonurus	115252	115252_g131544.t1	Ll.b544	1957783	1962235	MASLSTPIISRSPATHRRILPSSSAKLNLPQLFTISAWMSSSKNLSLSYQMNEKKTSKATALRVATVDTPQVHDQDDSTIDRQGHDAVNNIEDPIEYIRTLLRTTGDGRISVSPYDTAWVALIKDLEGRDGPQFPSSLEWIVQNQLEDGSWGDEKFFCVYDRLVNTIACVVALRSWNVHAEKVQKGVTYIKENVDKLKEGNVEHMTCGFEVVFPALLQRARSLGIEDLPYDAAVIQEIYHTREQKLKRIPLEIMHKVPTSLLFSLEGLENLEWDKLLKLQSSDGSFLTSPSSTAFAFMQTKDEKCYQFIKNTVDTFNGGAPHTYPVDVFGRLWAIDRLQRLGISRFFESEIADCIGHIHKFWTDKGVFSGRDSQFCDIDDTSMGVRLMRMHGYEVDPNV…
Leonotis leonurus	115252	115252_g131543.t1	CYP76AH78	1944416	1946244	MEMLTLVITLCSLTLIYFLFFKPRSGTKLPPGPYPLPIVGNIFQLGTKPHQSLAQLAKTHGPLMSLHFGSVYTVIVTSPEMAKEIFVNNGQHFLNRTVVEAVHAHDHDKISMAFMDVGSEWRALRKICKEQIFSTHSLEASQGLRQEKLLQLRHYVQRCCDAGRVVDIREASFVTTLNLMSATLFSIQATEFDSSSTMEFREIMEGVASIVGDPNFADYFPILKRFDPQGVKRKAELYFGKMLVLVEDLLQKRQDERRRASDYVKKNDLLEKLVDVLSEEGSEYKLTTKHITHLLLDLFVGGSETTTTSVEWIMSELLINPEKQKNTKEELRRVVGEKKEVEESDIPRLPYLEAVLKEVFRLHPPGPLLLPRKSERQVQVGGYTIPKDTQILVNAWAIG…
Leonotis leonurus	115252	115252_g131542.t1	CYP76AH77	1932109	1940448	MNFFPLLVAAFFIVLTYFLSVRRRRNLPPGPFPYPIIGNMLQLGTKPHQSFAKLSKKYGPLMSIHLGSLYTVIVSSPEMAKEILHKHGQVFSGRTIAQAVHACDHDKISMGFLPVGGVWRDMRKICKEQMFSNTSMEASQGLRKQKLQQLLDYAQKCSEESRAVDIREAAFITTLNLMSATLFSLQATEFDSKATMEFKEIIEGVATIVGVANFGDYFPILKPFDLQGVKRRADGYFGKLLAKIDGYLQQRLKERKSNPNATKKDDFLETIVDIIESNEYKLTTDHLTHLMLDLFVGGSETNTTSIEWIMSELVLHPDKMAKVKDELKSVVGESKLVDESDMPRLPYLQAVIKEVMRIHPPGPLLLPRKAESDQVVNGYLIPKGTQILINAWAMGRDSS…
Leonotis leonurus	115252	115252_g131541.t1	Ll.b541	1930232	1931908	MAAAGTSEAIALCHVVAVTYPGRGHVNPMMNLCKLLAISKPELLITVVVTEEWLGLIGAEEKPASIRFATIPNVLPSERERAADMPSFVGATQTKMAEPFERLMDRLHEPVNFIITDTFLFWAVDFGNRRNIPVASMWAMPASVFSLFYHFNLLERNGHHPFDLSERGDERIDYVPGVGSIRLADIPSLAHMKDQRLLTLARRVLLNISKAQYLLISSIYELEPQVMEALKQEFSFPIYTFGPAIPYLNLEKVTSCSSNQSDQHDYFEWLDSQPPSSVLYVSLGSFLSVSNAQMDEIAHGLRESGVKFLWVARGEAVRLQEMCGDSGRVVAWSEQLKVLCHPSVGGFWTHCGWNSTMECIFAGVPMICFPIIMDQTTVRKYVVEDWKIGVDAKKGLAPG…
Leonotis leonurus	115252	115252_g131540.t1	-	1925737	1928046	MKDKKLLSVVYTSLSEDAASEVIDSSTSRGMWLTLEGVFSSVSRQHQLREELLSLHRGTSSVEEYGKKFKLLCDQLSAIGRPVEETDKSHWFLRVLGVQFASFANTRLAFSPLPAFRDLLNQAKQYDLMLRSMEGSTPPVAFMADQGLSQHRNPPHRRGQPSGSYHFSGLSGGRGQPTGRGQRSNTRGSAPGTQTNTPSSNNGGRRPYTPRCQICRGEHYADKCPQFLNARQAISSANLAQAFTSSCNVSDSTPDWYLDFGASAHITNQPAALDFHEPYSGNGSIIVGNGNALPISHIGSHKLSTDVQLLNVLGVPHITKNLLSISKLTSDFPVDVLFTDKFFTIQNRVTKQTVARGRCDNGLYLLDKGIPAMVAAIQNKVLKASFHLWHLRLGHVSFS…
Leonotis leonurus	115252	115252_g131539.t1	Ll.b539	1924078	1925727	MSTRSRNGIFKPRYPVDLASTALFSALVTTSEPRGFKSAAKHPEWLATMQEEIDALRLNNTWDLVPRPPGTNIVGSKWVFRTKFHVDGSIKRHKARLVAQGFTQLRGTDFHHTFSPVVKAATVRIILALSVQNNWPLHQLDVKNAFLHGILNKPVFMDQPPGFVDPQFPNYVCKLKKALYDLRQAPLAWYQRFSMYLSSLGFLQSRSDSSLFHFNKGTSIIYLLLYVDDIIITGNDPSLLRNFISRTHCEFAIKDLGRLNSFLGLEVSYTSNGLFVGQAKYAHDILKRVDLLDAKPVSTPLATGESLLSEGSLFHDPTLYRSIVGALQYLTVTRPDLSYAVSSVSQFMHSPTDDHFLAVKRILRYVKATMHYGLSFKRNPEFSILGYSDADWARCIETR…
Leonotis leonurus	115252	115252_g131538.t1	CYP71D731	1921596	1923165	MVITLPLSFAILALIALKLLQRNNSHSSKRGLENIPGPKKLPLIGNLHLFLSRSPPHHIFRDLAAKYGDLMLLQLGEVPFLFVSSVEVADQVFKTHDVIFSNRPPIMAAEMFSYNRTDIGVSPYGEYWRQLRRICTLELLSVRRVRCFRPIREEENAGVATWLSSREGSPANLSDRIYQASFDITSRASIGKQAEEKQTLATSVKEIMKMGSGFSLADLYPSNKLIPFITGLHFKIRSLFQKTDRILDSIINQHRVSDHIKRSEDLVDVLLKYERDDGQDMFLAGGETSATVVDWAMSEMIRNPKTLKTAQEEVRGVFDDKGYVDEEKFKELKYLKLVIKETLRMHPPLPLLVPRQSSKRCEINGYEIPAKTRLIVNAWALGRDPKYWNEPEKFKPERF…
Leonotis leonurus	115252	115252_g131537.t1	Ll.b537	1911902	1915428	MTSGDGRISVSPYDTSIIALIKDSEGRDVPQFPSCLEWIMQHQKPDGSWGDNFFCIYDRVVNTLASIVALKTWNVHTNKIEKGVLYVKENVHKLKDGNLEHMTSGFEIVVPAIIQRAKDLGIEGLPYDHPIIKDIANTKEKRLKKIPKEMIYQLPTTLLFSLEGLEDLDWERLLKLQSGDGSFLTSPSSTAFMFMQTKDENCFKFIQNAVNNCDGGAPHTYPVDVFARLWAIDRLQRLGISRFFHHEIKYFLDHIHSFWTVNGVFSGRDSQFVDIDDTSMGIRLLKMHGYNVDPNALKHFKQQDGKFSCYGGQMIESASPIYNLYRAAQLRFPGEEILEEATKFAFNFLQEKLANDQIQEKWVISEHLIDEIKIGLKMPWYATLPRVEAAYYLEYYAGS…
Pogostemon cablin	23	23_Pcab002095.m1	Pc.95	3972601	3974465	MSAKCSLLTSSDMMRKIGEKMTWKGDISMAVHPVDTLTNLCIVDSLQRLGEIDAAITSSRISDELAPFSEQEYVSLQARDITRVLELYRASQTRLYEDENTMKRIHDWTSEFLQQQLLNGSISDEKLHKQVEYYLDNYHGILDRVGVRRSLELYDINHYQISDRFPHRDILEFAIQDFNTCQTQYQKELEQLQSSSWRARFSESRLAYAKCVILVTSLDDFFDYGGSREESHEILDLVEKELDAWAEDKAVTLDEYLSEHWLSIGSRVCILHSLQFLGIKLSEEMVASEECWDLCRHVALVDRLLK*
Pogostemon cablin	23	23_Pcab002096.m1	CYP76AH81b	3984279	3986113	MDFGLVLPVLLLLTALCFHYRRRLTNLPPGPYPFPIIGNIFQLSTTPHQSLAKLSKIYGPLMSLHLGSRYAVVISSPEIAKEMLQKHDLAFSGRAIPAAAEAHDHEKMSMLFLSVGDDWRKLRKISREHMFTSSRLGATQGLRNQYLQKLCDYVQNSCRNGVVVDLREATFITTLNLMSATLFSAEVADFDSDSTHEFKEIFEGLTNVVGIPNSADFFPILKPFDPQGIQRKSRVYFGKLLDFIDNIVKQRLESRNASDYANKNDFLEVLLDLCHESENQVLNVDVIKHLLLDLFAGGSDTTASVMEWAMMELLFHPDKLSTAKQELREVIGDENNVIGESDVSRLPYLQAVIKEAFRLHPPAPLLVPRKAEYDERVYEYTIPKGTHILINVWAIGRDS…
Pogostemon cablin	23	23_Pcab002097.m1	-	3986044	3987318	MPWYGSLPRVEARFFMENYSMDQVWFGKSLYSYYMHNVEEFGISKKEVLVVYFLAAATIFEPERSQERLAWVKSSIVYTILSAYYFINESEPSDQSTEYFYFSALGIKVRIDPLGYVQLIFHLVFQVNCTNTTPFYEFSYTNMQRIITVLFETLDQFKKGAKDCVVSDIGDDLLHEALSSLGPLLCGSEEGNAVADAVITKEIKQTFLLVAKTFYYRAYYSTQQIENHISKVLFEQVK*
Pogostemon cablin	23	23_Pcab002098.m1	Pc.98	3987721	3990326	MLLGILFVKENITKLEDVNKNDHMTCGFELLFAALLQRCRNLGIQGLPYDAPVARKIFDAKGQMLERLVELALCMDLPPDHLLIESEGFTQDIKGGIFRFISDDVGMIGKLGVGEGPNTYPVNISARLWAVDRLERLGVSRFFDSETEQFLSYIYRFWTEKGVFSGRDSEFCDINDTSMGFRLLRLHGYNVNLNVFNKSNKDDKFSVYVDEMVDSPSAMFNLYRASQLQFPGEALLQTAMDFSYSYLQQSTQLLDECLISKHLLNEIKCGLEMPWYGSLPRVEARFFMENYSMDQVWIGKSLYRMHDINDIAYLELAKLDFNRCQKQHQIEWNHMQQWYEDHNVEEFGISKKEVLVVYFLAAATIFEPERSQERLAWVKSSIVYTILSAYYFIKESEPS…
Pogostemon cablin	23	23_Pcab002099.m1	-	3997099	4003862	MSFASQSHVAFLIRQPSAVAPPPPTRIPATASLSLLKPGHYRYFTAFETQRLRCLSGRIEQFEAGGDLFCFAGKSRTSTELPNDSIYKHLLEVTVRVTHQLRLYQNAKTKLLDHLILDPQGIQRKSKVYFGRLLAFIDNIIQQRLESRKASDYTNKDDFLQVLLDICQGTDNQHFSVNSIKHLLLDLFAGGSDTRASVMEWAMMELLFHRSETRTTWSENPTFASRDQRSLPASPSSSSFSPPQGGARRTSALIHHPQRDSDIHQRVGDRKPSDLATWPLETPSCRKPSPFPPTSCTSKTSKTAWSLDDMFIKLGELPVVVVSSPNIAKDITKTNDVAFSDRVDPMLDKIVLAIVGRVCEDEGSLITIIKEARPLQQFSTHHATARRASPVDRWRKMRV…
Pogostemon cablin	914	914_Pcab064804.m1	-	153660	153660	MSGSSSDGRTGNVRPGLPFSGRFIPAAAAEAKHVYLFPPRSYAGASQPRPGMQPKRRRCGSPKGFLHNHPESHFGYSVFRRRRNKSSVPHKAECMNTPSPNQRDSEWVEIPSYAFDPERFLEQRIEFKGKDFELIPFGGGKKDVPQVAILHSMVATLLHKFDWKLEAGDAYQHHRGQLAGFSLRSPHPLTATPIVTTSSF*
Pogostemon cablin	914	914_Pcab064805.m1	CYP7HAH82	167758	169319	MELMAIIGITLILLSVTVWVQFRRQHRKCPPGPYPFPIIGNILQLTGKSPHESLAELSKIHGPLMSLHLGSRYAVVVSSPEMAKEMLQKHDLAFSGRFIPAAAAEAYDHEKMSMMFLSVGDEWRKLRKMSREHMFTSSRLGATQGLRNRYLQKLCDHVEKCSRNGVVVDLREAAFITTLNLMSVTLFSVEVADFDSGGATHEFKEIFEGLTNIVGIPNSTDFFPILKPLDPQGIQRKSKVYFGRLLAFIDNIIQQRLESRKASDYTNKDDFLQVLLDICQGTDNQHFSVNSIKHLLLDLFAGGADTTASVMEWAMMELLFHPDKLSRAKQELKSVIGESDVSRLPYLQAVIKEAFRLHPPAPLLVPRKAEHDQRVLEYTIPKGTQIFINVWAMGRDSRV…
Pogostemon cablin	914	914_Pcab064806.m1	-	172347	184732	MSFASQSHVAFLLRWPSAVAPPPPTRIPTTAAISPLKPGDFSHGRSSFMPTSIKCNAISTSHIEECKYTDDHNQSALLEHDGLISDKINELVTKIQLMLQNMDDGEISISPYDTAWVSLVEDVGGNDRPQFPMSLEWISNNQLPDGSWGDPNAFLVHDRILNTLACVVALKSWKMLPHKCNRGVSFVRENIYRMDDEKEEHMPNGFEVVFPALLQKAKTLNIDIPYEFPGIQKFYAKRDLKFARIPMDILHSVPTTLLFSLEGVGCGLDLDWGKLLELQAADGSFLYSPSSTAFALQQTKDQNCLKYLSKLVRKFDGGVPNVYPVDLFEHNWAVDRLQRLGISRYFTPEINQCLDYSYRYWSNSKGMYSASNSQIQDVDDTAMGFRLLRLNGYDVCTQG…
Pogostemon cablin	914	914_Pcab064807.m1	-	214545	216968	MTFRFELLFAALLQRCRNLGIQGLPYDAPVARKIFDARDQTLERFISDDVGRIGNFGVEEGSNTYPVDISARLWAVDRLERLGVSRFFDSETEQCLSYIYRFWTGKGVFSGGDSEFCDINDTSMAFRLLRLHGYNVNQNVFNKFKKDDKFSIYGDEMVSSPSAMFNLYRASQLQFPGETVLQTAMDFSYSYLQQSTQLLDECLISKHLLNEIKCGLEMPWYGSLPRVEARFFMENYSMDQVWIGKSLYRMHDINDITYLELAKLDFNRCQKQHQIEWNHMQQWYEDHNVEELGLSKKEVLVVYFLAAATIFEPERSQERLAWVKSSIVYTILSAYYFIKESEPSDQSTEYFTALGIKVRIDPQGYTSMQRIIIVLFETLDQLKKGAKEHIGDDLLHEAV…
Pogostemon cablin	914	914_Pcab064808.m1	-	217228	218845	MDFGLVLPVLLLLTALCFHYRRRLTNLPPGPYPFPIIGNIFQLGTTPHQSLAKLSKIYGPLMSLHLGSRYAVVISSPEIAKEMLQKHDLAFSGRAIPAAAEAHDHEKMSMLFLSVGDEWRKLRKISREHIIAAESLRNQYLQKLCDYVQNCCRNGVVVDLREATFITTLNLMSATLFSAEVADFDSDSTHEFKEIFEGLTNVVGIPNSADFFPILKPFDPQGIQRKSRVYFGKLLDFIDNIVKQRLESRNASDYTYKNDFLEVLLDLCHESENQLLNVDVIKHLLLDLFAGGSDTTASVMEWAMMELLFHPDKLSTAKQELRAVIGDENNVVGESDVSRLPYLQAVIKEAFRLHPPAPLLVPRRAEYDERVYEYTIPKGTHILINVWAIGRDSTLWSNP…
Pogostemon cablin	1955	1955_Pcab086427.m1	CYP76AH80	19444	21130	MAIIGITVILLVVAGWVHFKFRRQHRKCPPGPYPFPIIGNIPQLTGKSPHESLAKLSKIHGPLMSLHLGSKYAVVISSPQMAKEMLQKHDLAFSGRFIPAAAEAYDHEKMSMMFLSVGDEWRKLRKMSREHMFTSSRLGATQGLRNRYLQKLCDHVEKCSRNGVVVDLREAAFITTLNLMSVTLFSVEVADFDSGGATHEFKEIFEGLTNIVGIPNSADFFPILKPLDPQGIQRKSKVYFGRLLAFIDNIIQQRLESRKASDYTNKDDFLQVLLDICQGTNNQHFSVNSIKHLLLDLFAGGSDTTASVMEWAMMELLFHPDKLSRAKQELKSVIGDENNVVGESDVSRLPYLQAVIKEAFRLHPPAPLLVPRKAEHDERVHEYTIPKGTQIFINVWAIG…
Pogostemon cablin	1955	1955_Pcab086428.m1	Pc.28	28061	39280	MAHFSTPHPLLPLLYNKPRIKTVSNIYSKLVRKFNGGVPNVYPVDLFEHNWAVDRLQRLGISRYFTPEINQCLDYSYRYWSNSKGMYSARNSQIQDVDDTAMGFRLLRLNGYDVSPEGLRQFEAGGDFFCFAGQSSQAVTGMYNLYRASQVMFPGEKLLEDANKFSTTFLQHKRDNDQLTDKWIIAKDIPAEVGYALDIPWYASLPRLEARFFIHQYGGDDDVWIGKTLYRMGYVNNNTYLELAKLDYNTCQKLHQQEWITIQRYETSNVLVKSVIKGVHELSMNAMLTHNKDIHRQLFNAWRKWMSIWEEGGDGEVELLLWTLNTCDGVDESTFSDPEYKHLLEVTVRVTHQLRLYQNAKTKLVGDREEIDLSMQQLVKLVFTKSSSDLDSCIKQRFF…
Pogostemon cablin	1955	1955_Pcab086429.m1	Pc.29	45846	48544	MLWESSSNYNFQKLPRVSGRNAELEYEKSRMEDWICEIKKMLQSIDDSRISVFPYDTAWIALIKNVSNDIDSPQFPTTLDWIANNQLPDGSWGDQTLFLPTHRLLNTLACVLALKTWNVCPNKIQKGILFVKENITKLEDVTKNDHMTCGFELLFAALLQRCRNLGIQDLPYDAPVARKIFDAKGQMLERISKEGFSGSLVMMLEGLENLEWEKVLKLQSPDGSFLSSPSATAFAFMHTRDENCLRFITKIVQKFNAGPNTYPVNISARLWAVDRLERLGVSRFFDSETDQFLSYIYRWYEDHNVEEFGISKKEVLVVYFLAAATIFEPERSQERLAWVKSSIVYTILSAYYFIKESEPSDQSTEYFYFTALGIKVRIDPLGYVQLIFHLVFQVNCTNT…
Pogostemon cablin	1955	1955_Pcab086430.m1	CYP76AH81	48996	50876	MDFGLVLPVLLLLTALCFHYRRRLTNLPPGPYPFPIIGNIFQLSTTPHQSLAKLSKIYGPLMSLHLGSRYAVVISSPEIAKEMLQKHDLAFSGRAIPAAAEAHDHEKMSMLFLSVGDDWRKLRKISREHMFTSSRLGATQGLRNQYLQKLCDYVQNSCRNGVVVDLREATFITTLNLMSATLFSAEVADFDSDSTHEFKEIFEGLTNVVGIPNSADFFPILKPFDPQGIQRKSRVYFGKLLDFIDNIVKQRLESRNASDYANKNDFLEVLLDLCHESENQLLNVDVIKHLLLDLFAGGSDTTASVMEWAMMELLFHPDKLSTAKQELRAVIGDENNVIGESDVSRLPYLQAVIKEAFRLHPPAPLLVPRRAEYDERVYEYTIPKGTHILINVWAIGRDP…
Pogostemon cablin	1955	1955_Pcab086431.m1	Pc.31	55111	57368	MNWKGDISMAVHPVDTLTNLCIVDSLQRLGVDRYFRSEIDALLNTHTGDQFSYISKYIHAWFRCQMIKIYGFNSLWKRRDRDILTDATCCAMAFRLLRVQGYQVSSDELAPFAEQECVSLQARDITRVLELYRASQTRLYEDENTMKRIHDWTSEFLQQQLLNGSISDEKLHKQVEYYLENYHGILDRVGVRRSLELYDINHYQISDRFPHRDILEFAIQDFNTCQTQYQKLLEQLQRSKLDKVNFGRDVVHAAIFMIAAVLGEPEFSEARLAYAKCVILVTSLDDFFDYGGSREESHEILDLVEWKEKASEDYGSKGVEILFTALYNTVNNLAEKGSIQQGHNVKPLLIKVWVELLTYYRKELDAWAEDKAVTLDEYLSEHWLSIGSRVCILHSLHFL…
Salvia miltiorrhiza	2	02_EVM0012226.1	SmKSL	3205923	3202657	MSLAFNPAATAFSGNGARSRRENFPVKHVTVRGFPMITNKSSFAVKCNLTTTDLMGKIAEKFKGEGSNFPAAAAVQPAADTPSNLCIIDTLQRLGVDRYFRSEIDTILEDTYRLWQRKERAIFSDTAIHAMAFRLLRVKGYEVSSEELAPYADQEHVDLQTIEVATVIELYRAAQERTGEEESSLKKLHAWTTTFLKQKLLTNSIPDKKLHKLVEYYLKNYHGILDRMGVRQNLDLYDISYYRTPKAANRFSNLCSEDFLAFARQDFNICQAQHQKELQQLQRWYADCKLDTLKYGRDVVRVSNFLTSAIIGDPELSDVRIVFAQHIVLVTRIDDFFDHRGSREESYKILELIKEWKEKPAAEYGSEEVEILFTAVYNTVNELAERAHVEQGRSVKDFL…
Salvia miltiorrhiza	2	02_EVM0026032.1	CYP76AH83	3218176	3216070	MDSLFWFPLLVALFSIGLTGFLFLRSGSRRRLPPGPRPLPVVGNFLQLGKKPYETLSELAKTHGPLMSIHFGSLYAVIVSSPEMAKELLQHHGQVFSGRTTAQVMHARDLNKLSMAFTPTGKEWRDKRKICKEQVFSDRSLEGSEALRREKLQQLLDHVRRHCDGGDVVDLHDALLVTNLNLMLTTLFSTRSPDFESAVTREFKEIVEVIAVAVAVPNMADYFPILKPFDPQGIKRKAELYFGKILEKFEGFLNQRLESRRNNPAAPRPQDLLETLVDISEGNDYNLTKQDIPYLLFDLFVGGSETNTTTVEWIMTELLFNPDKLRKLKEELNTVVGKNEEVRESDIPRLPYLQAVIKETLRYHPPGPLLLPRRSEADQEVNGYMIPKGAQILFNVWAM…
Salvia miltiorrhiza	2	02_EVM0012352.1	CYP76AH12	3224232	3222640	MDSFFLFPLVLALSLVGLTGYLFLRSGARRRLPPGPRPLPVVGNFLQLGKKPYETLSQLAKTHGPLMSIHLGSLYTVIVSSPEMAKELLQHHGQVFSGRTTAQVMHARDLNKLSMAFTPTGKEWRDKRKICKERVFSDRSLEGSEALRREKLQQLLDHVRRHCDGGDVVDLHDALLVTNLNLMLTTLFSTRSPDFESAVTREFKEIVEVIAVAVAVPNMADYFPILKPFDPQGIKRKAELYFGKLFEKFEGFLNQRLESRRNNPAAPRAQDLLETLVEITEGNDYNLTIQEIPYLLFDLFVGGSETNTTTIEWIMTELLFHPDKLRKLKEELNTVVGKNEEIRESDIPRLPYLQAVIKETLRYHPPGPLLLPRRSEADQEVNGYMIPKGAQILFNVWAM…
Salvia miltiorrhiza	2	02_EVM0003235.1	Sm.3235	3234251	3228534	MASLSSTILSRSPAARRRITPASAKLHRPECFATSAWMGSSSKNLSLSYQLNHKKLSVATVDAPQVHDHDGTTVHQGHDAVKNIEDPIEYIRTLLRTTGDGRISVSPYDTAWVAMIKDVEGRDGPQFPSSLEWIVQNQLEDGSWGDQKLFCVYDRLVNTIACVVALRSWNVHAHKVKRGVTYIKENVDKLMEGNEEHMTCGFEVVFPALLQKAKSLGIEDLPYDSPAVQEVYHVREQKLKRIPLEIMHKMPTSLLFSLEGLENLDWDKLLKLQSADGSFLTSPSSTAFAFMQTKDEKCYQFIKNTIDTFNGGAPHTYPVDVFGRLWAIDRLQRLGISRFFEPEIADCLSHIHKFWTDKGVFSGRESEFCDIDDTSMGMRLMRMHGYDVDPNVLRNFKQK…
Hyssopus officinalis	4	04_g17899.t1	Ho.899	16233441	16236559	MSLAFNSPVVPFSGHRVRSRKEIFPVQGFPMMTNNNSSFTVKCTLTTTDFMGKIEEKFKREAGYISVAVETVEAADIPSNLCIIDTLQRLGVDRYFQTEIDTVLEDTNTLWQQKDGYIYSDVATHAMAFRLLRVKGYEVSSEELAPYADQDHVNLQTIDVPTVIELYRAAQARTDEDESSLEKIHAWTTNFLKHQLQSNSIADKKLHKLVEYYLKNYHGNLDRMGVRQNLDLYDISHYQTLKAADRFSNLCNEDFLAFAREDFNICQAQHQKELQQLQRWYADCRLDTLKFGRDVVRVANFLTSAIFGDPELSELRLVFAKHIVLVTRIDDFFDHGGSREESYKILELVKEWKEKPAAEYDSEEVEILFTAVYNTVNEVADMAHVEQGRSVKEFLIKLW…
Hyssopus officinalis	4	04_g17900.t1	CYP71D720	16240397	16242083	MNDMQVASIRTKDNIRYINIMEFSIASTLIISLFSFFFVLIFLKSLAISKSAKRYSHIPGPKPLPLIGNLHLLLRAAAPHRMFKDLATKYGPLMHMQLGETHFLVISSRDLAKQVVKTHDANFANRPPGVVAKALTYNYNDVVFASYGEYWRQLKKTCTLELLSARRVQSFRPIREEENMNLAKRIAACQGSPVDLSERLHFTSYDVITRAVVGGKTAERATITSILGEAAKLVSGFMVADLYPSVKSLPLITGAQFKIGRMQRKLEGLFDSIIEQHRAAAKNTGNGASDCAFEDLVDVLLKIQADGREISLTDESIKAVLMDMITGGTDTSTTVVEWAMSEMIRNPSMLKKAQEEVRKVFDKNGHIEEEKFEELKYLKLVMKETLRMHPPAPLLIPKV…
Hyssopus officinalis	4	04_g17902.t1	CYP71D721	16245491	16247310	MELFTLAIVVSFVVFIYTAVKLVRGNDDENEIPGPRKLPIIGNLHLLLSNSPPHHTFRDLAAKYGPLMRLHLGEVPFLFVSSVEVAEQVTKTHDTVFANRPPQAVATPFSYGGTDIGMAPYGEYWRHLRKICTLEVLSARRVKSFRHIREEENANVVRSIAAASAQRSPANLSQTIFLSSFDITSRASVGKEEGEKKTLTSAVKELMKLLAGFTLADLYPSSTFLPYITGFNFKIQRMFRQTDKILERIIDQHRASASQSNGVERSEDLADVLLKYQNDDDQSLRLTTDNIKAVILDMFLAGGETSATVVEWAMSEMIRHPYTLKKAQDEVRRILDDKGYLDEEKFNELKYLKLVIKETMRLHPPLPLLVPRQNSKRCEINGYEIPAKSRVLINAYALG…
Hyssopus officinalis	4	04_g17903.t2	-	16252245	16255339	MSMQFLGVRLSDEMLLSEECSDLCRHVSIVNRLLNDVHTFEREREEKKGNSLTILLESGLSEEEAIAEIKEMVEYNRRKLMQIVYKKESIFPRKCKDMFLKVCRIGCYLYSTGDEFTSPQQMKEDMKSLIYQPIPMHTSSSSS*
Hyssopus officinalis	4	04_g17904.t1	Ho.904	16259366	16262222	MSFAFTPAIIRFSGHRVPSRREKFPVHRFATITNKSSTTAKYNHATTVDLMGKIEEKFKCTFAAVETVKAADIPSNLCVVDTLQRLGVDRHFQTEIDTILEDTYTLWKEKDKDIYSNVTTHAMAFRLLRVKGYEVSSEELAPYAYDEDLQMLDVPMVIELYRAAQERIYEDESSLEKIHGWTAAFLKHQLQSNSIADNKLHKLVEHYLRNYHGIIERIGVSKNLQLYDMSYYQTLKAANRFSNLCNEDFLVFAMHDFYSCQAQNQKELEQLQRWYADCRLNSMNFGRDVTRIAHFMASAIIGDPEFSDARLALAKHVVLVTRADDFFDHGGSREESYKIIELVKEWKEKPATEYGSEKVEILFTAVYNTVNELADKAHVEQGRSVKEFLIELWVQILLI…
Hyssopus officinalis	4	04_g17906.t1	CYP71D722	16270644	16272305	MEIIVVIGVVVSFLIFVCTVVKLLSGGNESSQNKIPGPKKLPVIGNLHLLAGRSLPHHVFRDLAAEYGPLMRLQLGEIPFLIVSSVEVAKQVLRSHDVVFANRIPMLAAVTISYNYHDIVVAPYGEHWRQLRRICTLELLSSRRVKSFRAIREEANTKLANWIASNAGFPANLWESVQQSAFEIITRSAVGSQVPDKAAKFTWAIQETVKLGSGLSIADLFPSNKLLPTITGMNYKIAKIFRVTDDILQSIIDGHRAANATSSADDDVTMESRSEDLVDVLLEYQQDDSLQVQITTETIKAVILDILIGGSDTSATTVGWAMSEMMRNPSTLKRAQAEVREVLDDKGYVDEDKFDEMKYLKLVIKETLRLHPPLPLLMPRMSSERCEISGYEIAAGSRV…
Hyssopus officinalis	4	04_g17907.t1	CYP76AH70	16274932	16276498	MDSFSLLINLLFISLTCFLFLRRRRNLPPGPFPLPIVGNMLQLGSQPHQTFAQLSKKYGPLMSIHFGSLYTVIVSSPEMVKEILHKHGQAFSGRPIPQALHACDHDKVSMGFLPVRGIWRDMRKLCKEEMFSNASMEASQGLRRQKLQQLLDYIQKCADSGRAVDIREAAFITTLNLMSATLFSTQATEFDSEVTMKFKEIFEGVSAIVGVPNFADYFPILKPFDLQGIKRRAEGYFGRLLTIIEGYINERVESRKANPDAPKKNDFLETLVDIMERKNIHEYDLTSDHLTHLMLELFAGGSETSTTTMEWTMSELVGKPEKMRKVKAELKRVMGEKKVMDEAEMGRVPYLAAVIKEVLRIHPAGPLLVPRKAERDQEIKGYLIPKGTQILINAWGMGR…
Hyssopus officinalis	4	04_g17908.t1	-	16289102	16289335	MDYKSHDFELIPFGSGRRMCPIMSFANRMLPMTVATLIHNFDWKLGAEAKAQDAHEEEMFGVAVRRVVALKAYPSKL*
Hyssopus officinalis	4	04_g17909.t1	CYP76AH71	16294536	16296324	MEFSTLVIALFFISLTYFVFFKLDSNHRRGSKLPPGPYPLPIVGNLFQLGPKPHQSLAQLAKTHGPLMSLHLGSLYTVVVTSPQMAKEIFVKNGHHFLNRIVAEAAHAHDHHKISMGFLDAGSEWRALRRICKEEMFSTQSLDTSKGMRQQKLQQLRDYVQRCCDQGRVVEIHEASFVTMLNLMSATLFSIQATEFDSNAAEEFREIIEGVTNVFGDPNLADYFPILKRFDLQGVKRKAELYMGKLLIIVEDLLEKRQEERRKSPDYVRKNDLLEKLVDILMEESNQFKLTNNHISHLLLDLLVGGSETTTTAVEWIMSELLNNPEKLEKTKEELKTVVGEKKQVQESDMPKLPYFAAVIKEVLRLHPPGPLLFPRKAESEVEVGGYTIPKDTQIFVNV…
Hyssopus officinalis	4	04_g17910.t1	CYP71D723	16320990	16322528	MRLQLGQIPFLIVSSVEVAEQVVRSHDVVFANRMPLLAAVTLTYNYHNIGFAPYGELWRQLRRICTLELLSPRRVRSFRAIREEENLILAKWIASHAGSPANVSKRVKQSAFEIITRTAVGSQAQDRAAKFTRVMQETLKLGSGLSVADLFPSNRLLPFLTGMNYKIAQCSRVMDEVMQSIIDGHRAAIANVTESRAEDLVDVLLKYQQDDSLHFQLTTETIKAVILEMLIGGTDTSATTVEWAMSEMIRNPSTLRRAQEEVRQVLDDKGCVDEEKFDEMKYFKLVIKETLRLHPPLPLLMPRMSSERCEINGYEIAAGSRVMINAWALGRDPKYWKEAEKFKPERFEESSFDFKGNNLEYIPFGSGRRICPGMNLGLANLEFTLATLLYHFDWEMLSG…
Hyssopus officinalis	4	04_g17912.t1	-	16335515	16336871	MLWIKVATVIGSIRFEKDNRGGGGTRPRPRQYLHGVHRRGDGLAGSAPDMQRVYLLKAEPRQQPGAAAAEFDSNEVAEFKVILEGVAGIVGDPNFADYFPILKRFDPQGVKRMAEDLLKKRQEERRTTPDYVKKNDMLEKLVDILTGDSEYKLSTDQITHLLLDLFVGGSETTTTTLECDPEICSKHTPADGPSLNVNFY*
Hyssopus officinalis	4	04_g17913.t1	-	16353086	16353807	MEIIVVVAALIFIYTVVKLVSSGNASQNEIPGPKKLPVIGNLHLLAGRSLTHHVFRDLAAKMPLLAAVTLTYNYHNIGFAPYGELWRQLRRICTLELLSPRRVRSFRAIREEENLILTKWIASHARSPANVSKRVKQSAFEIITRTAVGSQAQDRAESSLGVMQETLKLGSGLSVADLFPSNRLLPFLTGMNYKIAQCSRCDG*
Hyssopus officinalis	4	04_g17914.t1	-	16354044	16354307	MLIGGTDTSATTVEWAMSEMIRNPSTLRRAQEEVRQVLDDKGCVDEEKFDEMKYFKLVIKETLRLHPPLPLLMPRMSSERCETTATR*
Hyssopus officinalis	4	04_g17915.t1	-	16354325	16354627	MINAWALGRDPKYWKEAEKFKPERFEKSSFDFKGNNLEYIPFGSGRRICPGMNLGLANLEFTLATLLYHFDWEMLSGTKKEELDMTEAFGATVSRNMIWL*
Hyssopus officinalis	4	04_g17916.t1	-	16356572	16357261	MEVIVAVVSFLFFICTILKLVSGGNDESPHNKIPGPKKLPVIGNLHLLAGRSLTHHVFRDLAAKYRPLMRLQLGQIPFLIVSSVEVAEQVVRSTPSSSHTGCRCWQAVTWTYNYHNIGFAPYGELWRQLRRICTLELSARGASDPSEPSEKRRIYSGQMDCFPRRSPANVSKRVKQSAFEIITRTAVGSQLKTEQKFTRVMQETLKLGSGLSVADLFPSNPACFRSSPE*
Hyssopus officinalis	4	04_g17917.t1	-	16357292	16357875	MDEVMQSIIDGHRAAIANVTESRAEDLVDVLLKYQQDDSLHFHSPLKLLKRSFWKSEYVEKSTRGSETRLDDKGCVDEKFDEMKYFKLVIKETLRLHPPLPLLMPRMSSERCEINGYEIAAGSRVMINAWALEETPSLEEAES*
Hyssopus officinalis	4	04_g17918.t1	CYP76AH72	16362220	16364136	MDSFFPLFIALPLIAWAGYLLLRPGSGPRSTKPLPPGPKPLPIIGNFLQLGRRPYESLAKLAKTHGPLMSIHLGSLYTVIVSSPEMAKELLQHHGQVFSGRNIAQVMHARDLHKLSMAFISTGKEWRDKRKICKEEVFSERSLVASEGLRHEKLQQLLHHVQRHCDRGEVVDIHEVLLITNLNLMLTTLFSTRSPDFESTITREFKEIVEVIAIAVAVPNFADYFPILKPFDPQGIKRKAELYFGKLFDKFKGFLNERLESRRNNPGAPRKDDLLETLVDISEGNEYNLSNEEIPYLLFDLFVGGSETNSTSIEWIMTELLFNPDKLRKLKEELKSVVGEKEQIKESDIPRLPYLQAVVKEALRVHPPGPLLLPRRSEADQEVNGYMIPKGAQILFNVW…
Hyssopus officinalis	4	04_g17919.t1	Ho.919	16368128	16372121	MASLSTKILNRSPAAHRKLLPSSAKLNLQCFTTSKISSSKNLSLNCKLNHKEISKVTEIRVATVDAPQLHDQDDSPVLQGHDAVNNIEDPIEYIRTLLKTTGDGRISVSPYDTAWVALIKDLQGRDAPQFPSSLEWIVRNQLEDGSWGDEKFFCVYDRLVNTIACVVALRSWNVHGDKVIKGVTYIKENVDKLREGNEEHMTCGFEVVFPALLQKAKSLGIEDLPYGAPVIQEIYHSREQKLKRIPLEIMHKVPTSLLFSLEGLENLEWDKLLKLQSADGSFLTSPSSTAFAFMQTKDKKCYQFIKNTVDTFNGGAPHTYPVDVFGRLWAIDRLQRLGISRFFQSEIADCLSHIHKVWTDKGVFSGRDSEFCDIDDTSMGVRLLRMHGYDVDPNVLRNF…
Hyssopus officinalis	4	04_g17920.t1	CYP76AH73	16390772	16392747	MEFTTLLIALFSIALTYFVFFKSKPRKGAKLPPGPYPLPIVGNIFQLGTKPHQSLAQLAKTHGPLMSLHFGSVYTVIVTSPEMAKEIFVKNGQEFLNRTVVEAVHAHDHDKISMAFMDVGTEWRALRRICKEQIFSTQSLESSQVLRQEKLQQLRDYVQRCCDQGKVVNIREASFITTLNLMSATLFSIQATEFDSNEAEEFRVIMEGVASIVGDPNFADYFPILKRFDPQGVKRKAELYFGKMLVLVEDLLKKRQEERRTTTDYVKKNDLLEKLVDILIEETEYKLTTKHITHLLLDLFVGGSETTTTSVEWIMSELLINPEKLEKLKEELRRVVGEKKQVQESDIPRLPYFEAVLKEVFRLHPPGPLLLPRKAECEVEVGGYTIPKDTQILVNAWAI…
Hyssopus officinalis	4	04_g17921.t1	CYP76AH74	16406376	16408465	MRLTSNNCSQYFEVVGPSSHGVMFLAAINRRRTLIKIQQPTTETEKKKKKKKTNNKMDSFPLLAALFLIAVTIFLSLRRRRNLPPGPFPLPIVGNMLQLGSKPHQTFAKLSQKYGPLMSIHLGSLYTVIVSSPEMAKEILHKHGQAFSSRTIAQAVGACDHDKVSMGFLPVGGVWRDMRKLCKEEMFSNTSMEASQGLRQQKLQQLLDFAQKCADSGRAVDIREAAFITTLNLMSATLFSLQATEFDSKATMEFKEIIEGVATIVGVPNFGDYFPILKPFDLQGVKRRADDYFGRLLTKIEGYLNERLESRKANPDAPKKNDFLETIVDIMEANEYKLTTVHFTHLMLDLFVGGSETNTTSIEWIMSELVLHPDKMAKVKAELKSVVGDEKLVDESDMP…
Hyssopus officinalis	4	04_g17922.t1	CYP71D724	16410499	16412548	MEFFFILAIAVSFVVFISTAVKLVCSNHYKNEIPGPKPLPLIGNLHFLLFSKSLPHHILRDLAAKYGPLMRLQLGEVPYILVSSVEAAQQVLKTHDTVFANRPLHAVMTPFSYGGTDIGMAPYSEYWRQLRRICTLEVFSARRVKSFRPIREEENANVVRSIAAASAQRSLANLSQTIFLSSLDITCRASVGKEEGHAKQTLTSAVKETMELLAVFVLADLYPSSTLLPYITGFNFKIQRMFRQTDKILERIIDQHRASASQSNGVERSEDLADVLLKYQNDDGQSLRLTTDNIKAVILDMFLAGGETSATVVEWAMSEMIRNPNMLKKAQDEVRRIMDDKGYIDEEKFNELKYLKLVIKETLRLHPPVPFLIPRESSERCEINGYEIPAKTRVIMNAW…
Hyssopus officinalis	4	04_g17923.t1	CYP76AH75	16414264	16415937	MEFTTLLIALFSIALTYFVLSKRRRGGKLPPGPYALPIFGNLFQLRPKPHHSLAQLAKTHGPLMSIHFGSLYTVIVTSPEMASEIFVINGNNFLNRIVVEALHAHDHNKISMVFADSGSEWRALRRICKEHIFSNQSLDASQELRQEKLQQLRDYVQRSCDQGRVVDIHEAAFITILNLMSATLFSIQATEEFREIIEGVVNAVSNPNLADYLPILKRFDLQGVKQNAELHLGKLLVFVGDLLEKRQEERRTAADYVRKNDLLEKLVDILMEESDQFKFTNTHISHLLLDLLVGGLQTTTTAVEWIMSELLINPEKLEKTKEELRRVVGEEKKQVQESDISRLPYFAAVMKEVFRLHPPGPLLLPRRAESEVEVGGYTIPKDTQILVNVWAMGRDPSIW…
Hyssopus officinalis	4	04_g17924.t1	Ho.924	16426012	16430362	MTSISSLSLSNGPAPRRRLKLPPTIHLPQFYAVYPCLNSRGKTKPFSCRFRGNQKSKVTECRVASWDALQVTENVSSSVQTPQEVNEKIVEDSIEYIKHLLMTSGDGRISVSPYDTSIVALIKDLEGRNAPQFPSCLEWIGQNQKADGSWGDEFFCIYDRVVNTLACLVALKSWNVHPDKIEKGVTYIKENVHKLKDGSAEHMTSGFEIVVPTTLERAKELGIHGLPYDDPIFKDITNTKERRLNKIPKDFIYKVPTTLLFSLEGQENLDWEKILKLQSADGSFLTSPSSTAFVFMHTKDEKCLKFIENAVKNCDGGVPHTYPVDVFARLWAVDRLQRLGISRFFQHEIKYLLDHIKSVWTENGVFSGRDSQFCDIDDTAMGIRLLKMHGYNVDPNALE…
Hyssopus officinalis	4	04_g17925.t1	CYP71D725	16432230	16434160	MKMMKFEFEFELSSTLITTLILLLVVMVVTLLKTTKSDSPKHADLDSVPGPTKLPLIGNLHLLLGHTPPHHVFRDLAAKYGPLMRLQLGQLPFLFVSSVEVATQVLKTHDVVFANRPPVLVATTMSYNCTSIGTAPYGDYWRHVRKICTLELMSARRVKTFRPLREEESWNLAKRIAAAEEGSPINLSEMVCLCTFDITTRASVGRKTEDNRTITAAVKEALKLASALSIEDLYPSYTLLPLITGLNSKIQRIFRQTDRILQSVIDDHRLIVGVDRSEDLVDVLLKYQHDGNELKLTDDNIKAVIMDMFLGGGETSGTVVEWAMSEMMRNPSTLKRAQEEVREVLDEKGYVDEEKFDEMKYLKLVIKETMRLHPPLPFVVPRQSSERCVINGYEIPAKT…
Hyssopus officinalis	4	04_g17926.t1	CYP71D726	16448050	16450042	MLDFPLTLAVLILSSLSFLFFLLNFLKATNSERDLKRIPGPKRLPLIGNLHHLFSKHMPHYIFRELAAKYGPLMRLQLGGVPFLIVSSVEVAKQVLKSNDVVFANRPLMHAAATITYNYSNIAFAPYGEYWRHLRKICTLELLSARRVRCFRRIRDDENGNVARWIASKEGSSVNLSEIVGLSAFDITSRASVGEETEERERMTEAIKQGIALGSGLSIADLYPSNKLLPFISGMNFKIQKVFRQTDKIFERIINRHRAAREGYTAVVAQRSEDLVDVLLNCQQDEAGVRLTTDNIKAVLLDMFLAGSETSSTTVDWVMSEMIRNPSTMKRAQDEVREVFDDKGYVDEEKFDELKYLKLVIKETLRLHPPVPLLVPRVNSKRCEINGYEIPVNTRVMIN…
Hyssopus officinalis	4	04_g17927.t1	-	16452796	16453088	MKLDRLHTPVPLLIPRLNTERREINGYEIPAGSRVIVNTWALGRDPKYWDEAEMFKPERFEEKQQLGHH*
Hyssopus officinalis	4	04_g17932.t1	-	16479769	16480806	MRLQLGQVPFFIVSSVEVAEQVLKTHDVVFANRPPHLAATPFTYDYTDISMSPHEGSPANLSQIIFESSLDITSRATVGKEEDEKQTLLTAVKEITEIGAGFSLADFYPSIGILPYITGFHFKIKRLFRRTDRILQRIINQYRASASQSNGVERSEDLVDVLLKYQNDDAGAQSVRLTTNNIKGVLVHIEAQNV*
