# Supplementary material for: Uncovering a miltiradiene biosynthetic gene cluster in the Lamiaceae reveals a dynamic evolutionary trajectory
Source: Nat Commun. 2023 Jan 20;14:343. doi: 10.1038/s41467-023-35845-1 (PMC9860074; doi:10.1038/s41467-023-35845-1)
Supplement: Supplementary file 4 — Source Data [file 41467_2023_35845_MOESM4_ESM.zip › Fig. 3 Source Data List of NCBI GenBank Accessions.xlsx]

## Sheet: Sheet1
Enzyme Family	Enzyme Name	GenBank Accession	Species Name	Enzyme Function (predicted or characterized)
TPS-c (Class II)	CamTPS2	QMW69082.1	Callicarpa americana	(-)-kolavenyl diphosphate synthase
TPS-c (Class II)	CamTPS1	QMW69081.1	Callicarpa americana	ent-copalyl diphosphate synthase
TPS-c (Class II)	CamTPS3	QMW69080.1	Callicarpa americana	ent-copalyl diphosphate synthase
TPS-c (Class II)	PcTPS1	AZB50385.1	Pogostemon cablin	10R-lambda-8,13E-dienyl diphosphate synthase
TPS-c (Class II)	ArTPS2	AZB50378.1	Ajuga reptans	cleroda-4(18),13E-dienyl diphosphate synthase
TPS-c (Class II)	LlTPS1	AZB50381.1	Leonotis leonurus	peregrinol diphosphate synthase
TPS-c (Class II)	ArTPS1	AZB50377.1	Ajuga reptans	(+)-copalyl diphosphate synthase
TPS-c (Class II)	PbTPS16	AZB50379.1	Plectranthus barbatus	(+)-copalyl diphosphate synthase
TPS-c (Class II)	SyTPS1	AZB50384.1	Salvia yangii	(+)-copalyl diphosphate synthase
TPS-c (Class II)	NrTPS1	AZB50382.1	Nepeta racemosa	(+)-copalyl diphosphate synthase
TPS-c (Class II)	OmTPS1	AZB50383.1	Ocimum basilicum	(+)-copalyl diphosphate synthase
TPS-c (Class II)	MsTPS1	AZB50380.1	Mesosphaerum suaveolens	lambda-7,13E-dienyl diphosphate synthase
TPS-c (Class II)	MvCPS3	A0A075FA51.1	Marrubium vulgare	(+)-copalyl diphosphate synthase
TPS-c (Class II)	PbTPS1	AHW04046.1	Plectranthus barbatus	(+)-copalyl diphosphate synthase
TPS-c (Class II)	SdCPS1	APH81399.1	Salvia divinorum	ent-copalyl diphosphate synthase
TPS-c (Class II)	SmCPS1	AHJ59321.1	Salvia miltiorrhiza	(+)-copalyl diphosphate synthase
TPS-c (Class II)	SmCPS2	AHJ59322.1	Salvia miltiorrhiza	(+)-copalyl diphosphate synthase
TPS-c (Class II)	SmCPS4	AKN91186.1	Salvia miltiorrhiza	copal-8-ol diphosphate synthase
TPS-c (Class II)	SmCPS5	AHJ59324.1	Salvia miltiorrhiza	ent-copalyl diphosphate synthase
TPS-c (Class II)	PbTPS2	AHW04047.1	Plectranthus barbatus	hydroxy-labdane diphosphate synthase
TPS-c (Class II)	SdKPS2	A0A1S5RW73.1	Salvia divinorum	(-)-kolavenyl diphosphate synthase
TPS-c (Class II)	IrCPS1	A0A1X9IRQ7.2	Isodon rubescens	(+)-copalyl diphosphate synthase
TPS-c (Class II)	VacTPS3	A0A2K9RFZ8.1	Vitex agnus-castus	Syn-copalyl diphosphate synthase
TPS-c (Class II)	IeCPS2	G3E4M4.1	Isodon eriocalyx	ent-copalyl diphosphate synthase
TPS-c (Class II)	VacTPS5	A0A2K9RG07.1	Vitex agnus-castus	(-)-kolavenyl diphosphate synthase
TPS-c (Class II)	IeCPS1	G3E4M6.1	Isodon eriocalyx	ent-copalyl diphosphate synthase
TPS-c (Class II)	SsLPS	AET21247.1	Salvia sclarea	13-labden-8,15-diol diphosphate synthase
TPS-c (Class II)	MvCPS1	AIE77090.1	Marrubium vulgare	peregrinol diphosphate synthase
TPS-c (Class II)	RoCPS1	AHL67261.1	Rosmarinus offinalis	(+)-copalyl diphosphate synthase
TPS-e (Class I)	SmKSL1	ABV08817.1	Salvia miltiorrhiza	miltiradiene synthase
TPS-e (Class I)	SmKSL2	AHJ59325.1	Salvia miltiorrhiza	ent-kaurene synthase
TPS-e (Class I)	LlTPS4	AZB50368.1	Leonotis leonurus	sandaracopimaradiene synthase
TPS-e (Class I)	SdKSL1	AOZ15897.1	Salvia divinorum	ent-pimara-8(14),15-diene synthase
TPS-e (Class I)	VacTPS2	A0A2K9RFZ2.1	Vitex agnus-castus	(13S)-vitexifolin A synthase; 9,13-epoxylabda-14-ene synthase; Viteagnusin D synthase
TPS-e (Class I)	IrKSL6	A0A1Z3GCD1.1	Isodon rubescens	isopimaradiene synthase
TPS-e (Class I)	MsTPS1	AZB50369.1	Mentha spicata	sandaracopimaradiene/ labd-13(16),14-diene-9-ol/ ent-13-epi-manoyl oxide synthase
TPS-e (Class I)	NrTPS2	AZB50370.1	Nepeta racemosa	ent-kaurene synthase
TPS-e (Class I)	IrKSL3	A0A1X9ISH5.2	Isodon rubescens	nezukol synthase; kaurene synthase, miltiradiene synthase
TPS-e (Class I)	IrKSL4	A0A1Z3GBK8.1	Isodon rubescens	ent-atiserene synthase; kaurene synthase
TPS-e (Class I)	PbTPS3	AHW04048.1	Plectranthus barbatus	miltiradiene synthase
TPS-e (Class I)	PbTPS4	AHW04049.1	Plectranthus barbatus	miltiradiene synthase
TPS-e (Class I)	SsScS	G8GJ94.1	Salvia sclarea	sclareol synthase
TPS-e (Class I)	MvELS	AIE77094.1	Marrubium vulgare	9,13-epoxy-labd-14-en synthase
TPS-e (Class I)	OmTPS3	AZB50371.1	Ocimum basilicum	trans-abienol synthase
TPS-e (Class I)	OmTPS4	AZB50372.1	Ocimum basilicum	manool synthase
TPS-e (Class I)	OmTPS5	AZB50373.1	Ocimum basilicum	palustradiene synthase
TPS-e (Class I)	SyTPS3	AZB50374.1	Salvia yangii	miltiradiene synthase
TPS-e (Class I)	PvTPS1	AZB50375.1	Prunella vulgaris	miltiradiene synthase
TPS-e (Class I)	SoTPS1	AZB50376.1	Salvia officinalis	miltiradiene synthase
TPS-e (Class I)	ArTPS3	AZB50367.1	Ajuga reptans	miltiradiene synthase
TPS-e (Class I)	PbEKS	AGN70881.1	Plectranthus barbatus	ent-kaurene synthase
TPS-e (Class I)	RoKSL1	AHL67262.1	Rosmarinus officinalis	miltiradiene synthase
TPS-e (Class I)	RoKSL2	AHL67263.1	Rosmarinus officinalis	miltiradiene synthase
CYP76AK/AH	SmCYP76AH1	AGN04215.1	Salvia miltiorrhiza	ferruginol synthase
CYP76AK/AH	SmCYP76AK1	A0A125QZE2.1	Salvia miltiorrhiza	11-hydroxysugiol 20-monooxygenase
CYP76AK/AH	SmCYP76AK2	AJD25182.1	Salvia miltiorrhiza	Involved in terpenoid biosynthesis
CYP76AK/AH	SmCYP76AK3	AJD25183.1	Salvia miltiorrhiza	Involved in terpenoid biosynthesis
CYP76AK/AH	SmCYP76AH3	AMB36496.1	Salvia miltiorrhiza	ferruginol oxidase
CYP76AK/AH	RoCYP76AK7	A0A1D8QMD2.1	Rosmarinus officinalis	carnosic acid synthase
CYP76AK/AH	RoCYP76AK8	A0A1D8QMG4.1	Rosmarinus officinalis	carnosic acid synthase
CYP76AK/AH	RoCYP76AH23	KP091844.1	Rosmarinus officinalis	ferruginol synthase
CYP76AK/AH	RoCYP76AH22	A0A0C5Q4Y6	Rosmarinus officinalis	ferruginol synthase
CYP76AK/AH	SpCYP76AK6	A0A0S1TPC7.1	Salvia pomifera	carnosic acid synthase
CYP76AK/AH	SfCYP76AK6	A0A1D8QMD1.1	Salvia fruticosa	carnosic acid synthase
CYP76AK/AH	SfCYP76AH24	A0A0C5QRZ2	Salvia fruticosa	ferruginol synthase
CYP76AK/AH	SdCYP76AH39	QMS79243.1	Salvia divinorum	crotonolide G synthase
CYP76AK/AH	PbCYP76AH15	AMZ03402.1	Plectranthus barbatus	11-oxo-13R-manoyl oxide synthase
CYP76AK/AH	PbCYP76AH17	AMZ03404.1	Plectranthus barbatus	11-oxo-13R-manoyl oxide synthase; 1,11-dihydroxy-13R-manoyl oxide synthase
CYP76AK/AH	PbCYP76AH9	AMZ03391.1	Plectranthus barbatus	keto-13R- manoyl oxide (8,13-epoxy-labd-14-ene-1 1 -one) synthase or hydroxy- 13R-manoyl oxide synthase
CYP76AK/AH	PbCYP76AH8	AMZ03392.1	Plectranthus barbatus	11-oxo-13R-manoyl oxide synthase; 1,11-dihydroxy-13R-manoyl oxide synthase
CYP76AK/AH	PbCYP76AH11	AMZ03393.1	Plectranthus barbatus	6,7-dihydroxy-11-keto-manoyl oxide synthase; 11-oxo-13R-manoyl oxide synthase
CYP71D	SmCYP71D375	AWD93836.1	Salvia miltiorrhiza	miltirone/4-methylenemiltirone 16-hydroxylase
CYP71D	SmCYP71D411	AJD25164.1	Salvia miltiorrhiza	11-hydroxysugiol 20-monooxygenase
CYP71D	MgCYP71D18	Q6WKZ1.1	Mentha x gracilis	(-)-(4S)-Limonene-6-hydroxylase
CYP71D	MpCYP71D13	Q9XHE7.1	Mentha x piperita	(-)-(4S)-Limonene-6-hydroxylase
CYP71D	PbCYP71D381	KT382342.1	Plectranthus barbatus	13R-manoyl oxide oxidase
CYP71D	AtCYP71B2	OAP13205.1	Arabidopsis thaliana	nf
CYP71D	AtCYP71B3	OAP05595.1	Arabidopsis thaliana	nf
CYP71D	ZzCYP71BA1	BAJ39893.1	Zingiber zerumbet	8-hydroxy-alpha-humulene synthase
CYP71D	VvCYP71BC1	CAN80448.1	Vitis vinifera	nf
CYP71D	VvCYP71BE1	BAT70339.1	Vitis vinifera	Sesquiterpene oxidase
CYP71D	NtCYP71D16	AAD47832.1	Nicotiana tabacum	Cembratriene‐diol hydroxylase
CYP71D	SpCYP71BE52	ALM25794.1	Salvia pomifera	Salviol synthase
CYP71D	SmCYP71D373	Ma et al 2021	Salvia miltiorrhiza	2-isopropyl-8-methylphenanthrene-3,4-dione
CYP71D	SmCYP71D464	Ma et al 2021	Salvia miltiorrhiza	nf
CYP71D	SmCYP71D410	AJD25163.1	Salvia miltiorrhiza	nf
