# Supplementary material for: Uncovering a miltiradiene biosynthetic gene cluster in the Lamiaceae reveals a dynamic evolutionary trajectory
Source: Nat Commun. 2023 Jan 20;14:343. doi: 10.1038/s41467-023-35845-1 (PMC9860074; doi:10.1038/s41467-023-35845-1)
Supplement: Supplementary file 4 — Source Data [file 41467_2023_35845_MOESM4_ESM.zip › Fig. 3 Source Data RAxML_bipartitionsBranchLabels.CYP71Ds_Tree]

(((VvCYP71BC1:0.57194613143900274732,(AtCYP71B3:0.41497898556523227231,AtCYP71B2:0.33075108471262953946):0.34545012247913614578[100]):0.25410098260213426213[95],(((VvCYP71BE1:0.38319963902527037769,((((SmCYP71D464:0.12472067522898505620,(SmCYP71D373:0.20416006288016369519,SmCYP71D375:0.16093368000532598527):0.02858076117239753342[67]):0.03899327544864093775[65],(SmCYP71D411:0.29175236614042276972,((LlCYP71D728:0.14934131714646803335,LlCYP71D733:0.15675632434397610004):0.09062553706261483599[100],HoCYP71D720:0.24754489384478525760):0.04643511409782288824[87]):0.02911623230917736657[54]):0.13731758923883893853[96],((((CamCYP71D716:0.12417872563324278135,CamCYP71D718:0.07087895463885694747):0.04443952462145239757[89],CamCYP71D717:0.10385446019176597376):0.02858578161468485618[84],(TgCYP71D554:0.00744158816025085410,TgCYP71D555:0.00895793336523173153):0.15389259509000949300[100]):0.06992792294017816102[86],(((LlCYP71D735:0.37319726422686083644,((LlCYP71D727:0.18161012260577272248,(LlCYP71D729:0.15097067900029428889,LlCYP71D732:0.14825848956071432938):0.09767048213623710784[96]):0.09242826594103195625[97],(HoCYP71D723:0.14405325914462110970,HoCYP71D722:0.11374050019032293235):0.10549728018425838516[100]):0.07534977769086673161[86]):0.08667950876512504899[94],HoCYP71D725:0.29448776132246540227):0.02417933022593183462[36],((PbCYP71D381:0.20921014328264980753,HoCYP71D726:0.25295032328901967400):0.04603096000001336008[81],(LlCYP71D731:0.21549294044581587815,(HoCYP71D721:0.06166554130246764548,HoCYP71D724:0.10420752490692125614):0.15959015795098444035[100]):0.06451768656173068051[84]):0.03484496805398920594[54]):0.03718273795025043432[42]):0.11965853269353343702[85]):0.22425031768348077654[98],SpCYP71BE52:0.56509853644216045954):0.11060849968952096711[78]):0.11370407833674513187[64],(TgCYP71D556:0.58430714583943543783,(NtCYP71D16:0.46110259768749162212,(MpCYP71D13:0.21142159203881039087,MgCYP71D18:0.21548673875241933229):0.43093291949391543394[100]):0.08264035144115632059[50]):0.04669185888497643516[28]):0.11584780364351454640[35],ZzCYP71BA1:0.79470656239036963076):0.20607257086459790374[48]):2.79932366252778752624,AtCYP701A3:2.79932366252778752624);
