# Supplementary material for: Uncovering a miltiradiene biosynthetic gene cluster in the Lamiaceae reveals a dynamic evolutionary trajectory
Source: Nat Commun. 2023 Jan 20;14:343. doi: 10.1038/s41467-023-35845-1 (PMC9860074; doi:10.1038/s41467-023-35845-1)
Supplement: Supplementary file 4 — Source Data [file 41467_2023_35845_MOESM4_ESM.zip › Fig. 3 Source Data RAxML_bipartitionsBranchLabels.CYP76AHs_Tree]

(((PcCYP76AH80:0.15365779730350601073,PcCYP76AH81a:0.08083840136995838754):0.19895327446720315057[99],((CamCYP76AH67:0.17250141961634488097,(((SmCYP76AK3:0.22697003574197527342,((RoCYP76AK8:0.10408539728356225318,(SmCYP76AK2:0.12362012490253414254,SmCYP76AK1:0.11295228456076397694):0.07114342056318113949[99]):0.01957421299701395806[27],(SfCYP76AK6:0.01901023607641576588,SpCYP76AK6:0.00368356554515571330):0.13241514472335777497[100]):0.03467150348735920096[31]):0.05526107967259298592[69],RoCYP76AK7:0.19704196898188153231):0.47201244328507263592[97],(CamCYP76AH65:0.15386740024843875707,(CamCYP76AH66a:0.00000100000050002909,CamCYP76AH66b:0.00000100000050002909):0.10174366460584238769[100]):0.08207652355239550279[88]):0.10502791243230921725[66]):0.02874218899668158633[35],(CamCYP76AH64:0.30265389803489461951,(PbCYP76AH11:0.75258769872954900393,((((SmCYP76AH12:0.01863369256280552472,SmCYP76AH83:0.03107269216371455825):0.10082661311621617106[100],(LlCYP76AH79:0.06902890541092696064,HoCYP76AH72:0.09644913955661092719):0.04059476687845327975[81]):0.27381449266559376721[100],((TgCYP76AH37:0.04287851907649996991,TgCYP76AH38:0.10564387163564341321):0.08104826163097519909[98],(((PbCYP76AH17:0.09240473186752658219,(PbCYP76AH15:0.13836452753640024471,PbCYP76AH8:0.01826791255643328213):0.03759086430042549165[88]):0.06705397716618688442[100],((HoCYP76AH74:0.05757367500945467786,HoCYP76AH70:0.19355912919773757275):0.02534713806006754985[65],(((((SfCYP76AH24:0.06046737341713301350,RoCYP76AH22:0.02868139732454770899):0.02536616013216642235[65],RoCYP76AH23:0.01848337724820218325):0.00786820124585961220[48],(SmCYP76AH3:0.05361102489492768075,SdCYP76AH39:0.24740881424645161379):0.02350442171668127439[61]):0.10540543717933213708[99],SmCYP76AH1:0.11786801972325743060):0.02653393568138527267[62],(LlCYP76AH76:0.02739451994136161972,LlCYP76AH77:0.02654787109688104205):0.06502471970634181309[100]):0.02114067522597462556[45]):0.03586915159651118262[60]):0.08867521665502844930[83],(CamCYP76AH69b:0.00000100000050002909,CamCYP76AH69a:0.00203679919429399685):0.09660033633309901557[100]):0.02581575679933648115[56]):0.02293764278863752795[25]):0.10080240679529013648[78],((CamCYP76AH68b:0.00197799052245211304,CamCYP76AH68a:0.00000100000050002909):0.05694362780117818296[100],((LlCYP76AH78:0.08307386745956742147,((HoCYP76AH71:0.07972164600781905808,HoCYP76AH75:0.10191319854829485048):0.11833407082189158210[100],HoCYP76AH73:0.04018595003582163538):0.01626334449182424355[72]):0.03693546425434995201[95],PbCYP76AH9:0.05458158577166067477):0.05579577928106726342[100]):0.14539366752923038595[100]):0.03287948694304698022[43]):0.10160875002830940805[60]):0.04150861691440609069[36]):0.13434731175104236423[28]):2.91626254235301018980,AtCYP701A3:2.91626254235301018980);
