# Supplementary material for: Uncovering a miltiradiene biosynthetic gene cluster in the Lamiaceae reveals a dynamic evolutionary trajectory
Source: Nat Commun. 2023 Jan 20;14:343. doi: 10.1038/s41467-023-35845-1 (PMC9860074; doi:10.1038/s41467-023-35845-1)
Supplement: Supplementary file 4 — Source Data [file 41467_2023_35845_MOESM4_ESM.zip › Fig. 3 Source Data RAxML_bipartitionsBranchLabels.TPS-c_Class2_NoTP_Tree]

(((((Pc.28:0.12725762789300359978,PcTPS1:0.03165756278467471430):0.25774665524738943345[100],Sb.71:0.18520378280116300829):0.08593074552387219844[98],(((IeCPS2:0.14372625234582758758,(SmCPS4:0.09261601188839854726,SdKPS2:0.10524355294479983969):0.07053349002668729550[100]):0.06346025677628745754[100],((CamTPS2:0.07798871271575805175,VacTPS5:0.11247258858296642348):0.02190230202053145003[87],ArTPS2:0.26079990741622111061):0.02708627887306592000[72]):0.13705872008741398771[100],(CamTPS1:0.09586523587745814090,((IeCPS1:0.10884588667016405206,SmCPS5:0.12680703144919064362):0.05470753630391300693[100],CamTPS3:0.04119486169056132963):0.12418259043058213487[100]):0.04922009092239081757[88]):0.04732263230507387231[85]):0.14250691169507667677[86],((El.13152:0.22950854081000568452,((Sb.69:0.20314394300738908283,VacTPS3:0.10029722307246076440):0.02916535138199818217[88],CamTPS8:0.19138693344325691248):0.05711269663541679309[90]):0.25506822693311653749[100],(((((((((SsLPS:0.19472180967801780427,(SmCPS2:0.08033161850129925952,SyTPS1:0.04026804017541860126):0.01402278693244020553[72]):0.05365121940799202904[100],(Ll.b554:0.13871038055370663034,Ll.b537:0.05160113944849119977):0.07608079334362669033[100]):0.02182538937459337774[62],((NrTPS1:0.09926896660879951095,Ho.924:0.06197823367079188100):0.02361456786678128861[60],OmTPS1:0.11182212594423029950):0.01834057536801136923[54]):0.03600481504845446518[98],(PbTPS2:0.21175355055975528251,PbTPS16:0.09190894960571364958):0.03628991151543221882[73]):0.21036141193532614801[100],CamTPS7:0.08297555842100211299):0.02691901087250313240[34],((CamTPS4:0.04124824541514858500,(CamTPS5:0.01881240631284873677,CamTPS6:0.00000100000050002909):0.02945946626460684351[100]):0.03231849165410791841[100],((MvCPS3:0.27879623507066114696,((((Sb.66:0.03753865914401267878,Sb.68:0.04672827668687485475):0.05003009174942717185[100],Sb.67:0.06139870069557551435):0.07407252817851493754[100],((PbTPS1:0.08656083094129353450,IrCPS1:0.06013046253435065658):0.02771330712498519186[86],((SdCPS1:0.08369788976879158349,SmCPS1:0.05456707053921753398):0.04257705949485349195[100],((Ll.b544:0.03648762242556677360,Ll.a763:0.03507350236866756815):0.04252900053983274531[100],Ho.919:0.08445857819453408966):0.00760925814572762076[49]):0.02575364736219896630[95]):0.08004563801785093136[98]):0.02056872993610709202[27],ArTPS1:0.13854770367484395277):0.01253645700831901647[29]):0.01617450376540188750[48],Tg.401:0.07834599760381910638):0.02821245212225373042[69]):0.04844837605336172609[73]):0.06000397568803242376[84],MsTPS1:0.46641427269391405597):0.02035446456380801336[34],(MvCPS1:0.06574159628960134227,LlTPS1:0.09451988100103669854):0.40647791996701271300[100]):0.09675909106852623176[91],Pc.29:0.80460501403950557275):0.03746779290299073750[49]):0.39965925165559834653[100]):1.05340315947980656119,PpEKS:1.05340315947980656119);
