# Supplementary material for: Uncovering a miltiradiene biosynthetic gene cluster in the Lamiaceae reveals a dynamic evolutionary trajectory
Source: Nat Commun. 2023 Jan 20;14:343. doi: 10.1038/s41467-023-35845-1 (PMC9860074; doi:10.1038/s41467-023-35845-1)
Supplement: Supplementary file 4 — Source Data [file 41467_2023_35845_MOESM4_ESM.zip › Fig. 3 Source Data RAxML_bipartitionsBranchLabels.TPS-e_Class1_NoTP_Tree]

(((IrKSL4:0.16485792411989677597,((NrTPS2:0.11971059409598425183,SmKSL2:0.07586993878216945209):0.04574740646809517808[89],PbEKS:0.12327398843897148517):0.06098216606254449473[97]):0.53258073796883620421[100],(((CamTPS10:0.11574831363501032755,(IrKSL6:0.25305152451313189799,(OmTPS5:0.21732172609870398228,(Ll.766:0.04561161193166289596,Ll.a765:0.04555391554477773719):0.12932404771826394585[100]):0.06834164451508163707[92]):0.23875587271397064049[100]):0.10446083169910139188[100],(((((VacTPS6:0.16989273197778009816,VacTPS2:0.12232414099140483110):0.03363599239133114455[99],((ArTPS3:0.13149350187327196737,(Sb.65:0.10937789089979740864,((LlTPS4:0.16702801860750193796,MvELS:0.06866468876644599151):0.07348899171823115861[100],Pc.31:0.42474571691004603391):0.02999738754362376442[82]):0.01662288646663678815[35]):0.05710390306563455087[100],((((Ll.b550:0.03285285902428575905,Ll.b548:0.09198340651815692381):0.17074954181698678846[100],Ho.904:0.11801436205731051510):0.05485971500530907596[99],(OmTPS4:0.26906639719162650515,SsScS:0.30816887140504106712):0.05604467127767079337[99]):0.07379272238241749160[100],(OmTPS3:0.27104396312509965172,((((SdKSL1:0.06255456147187862803,((SyTPS3:0.12756368824018951558,SmKSL1:0.05848302571660008581):0.00983717290939086116[48],SoTPS1:0.03915066541647700682):0.00904026928069160719[42]):0.02248404050185976236[58],(PbTPS3:0.10956264310838877141,PbTPS4:0.13867983979904019431):0.05484663697245264341[87]):0.02244883724541391415[34],Ho.899:0.08596524693223907276):0.00495406423429428557[11],(PvTPS1:0.00180247062947085286,Ll.a757:0.00000100000050002909):0.13573897606989268616[100]):0.01276875962026137630[24]):0.00313054430940370608[18]):0.10202720241665688694[100]):0.03288371424140510563[83]):0.03795692372774699119[96],Tg.400:0.09950169485676628456):0.03373738477102287275[100],CamTPS9:0.08902775532512091639):0.09368371864941657523[100],El.13874:0.36578454142974470287):0.07248709132832177604[100]):0.11282178177364779459[99],((MsTPS1:0.18729001258975269684,IrKSL3:0.25079307206929773999):0.18975335311276786410[100],Sb.70:0.30640471058385737591):0.13414324160391064011[99]):0.45781002215518074028[100]):1.21620685642398629334,PpEKS:1.21620685642398629334);
