# Supplementary material for: Uncovering a miltiradiene biosynthetic gene cluster in the Lamiaceae reveals a dynamic evolutionary trajectory
Source: Nat Commun. 2023 Jan 20;14:343. doi: 10.1038/s41467-023-35845-1 (PMC9860074; doi:10.1038/s41467-023-35845-1)
Supplement: Supplementary file 4 — Source Data [file 41467_2023_35845_MOESM4_ESM.zip › Fig. 4 Source Data Composition of BGC across species.xlsx]

## Sheet: Sheet1
Fig. 4
	Species	C. americana	H. officinalis	L. leonurus (a)	L. leonurus (b)	T. grandis	S. miltiorrhiza (a+b)	S. baicalensis	P. cablin
Number of Genes	Class II	2	2	2	3	1	1	2	2
	Class I	5	2	3	1	2	2	5	1
	CYP76AH	9	6	2	1	2	3		2
	CYP71D	3	7	3	4	3	1
	Other	1		5	5
	Sum	20	17	15	14	8	7	7	5
